# Supplementary material for: 4-Chloro-6-meth­oxy­pyrimidin-2-amine–succinic acid (2/1)
Source: Acta Crystallogr Sect E Struct Rep Online. 2012 Nov 14;68(Pt 12):o3343. doi: 10.1107/S1600536812046156 (PMC3588944; doi:10.1107/S1600536812046156)
Supplement: Supplementary file 1 [file e-68-o3343-sup1.cif]

##############################################################################
#                                                                            #
# This CIF contains the data in a paper accepted for publication in          #
# Acta Crystallographica Section E. It conforms to the requirements of       #
# Notes for Authors for Acta Crystallographica Section E, and has been       #
# peer reviewed under the auspices of the IUCr Commission on Journals.       #
#                                                                            #
# Full details of the Crystallographic Information File format               #
# are given in the paper "The Crystallographic Information File (CIF):       #
# a New Standard Archive File for Crystallography" by S. R. Hall, F. H.      #
# Allen and I. D. Brown [Acta Cryst. (1991), A47, 655-685].                  #
#                                                                            #
# The current version of the core CIF dictionary is obtainable from          #
# ftp://ftp.iucr.org/pub/cif_core.dic.                                       #
#                                                                            #
# Software is freely available for graphical display of the structure(s)     #
# in this CIF. For information consult the CIF software page                 #
# http://www.iucr.org/resources/cif/software.                                #
#                                                                            #
# This file may be used for bona fide research purposes within the           #
# scientific community so long as proper attribution is given to the journal # 
# article from which it was obtained.                                        #
#                                                                            #
##############################################################################
data_global
_audit_creation_method     'form.cif (version 2.0)'
_journal_data_validation_number     ?
_journal_date_recd_electronic     2012-10-30
_journal_date_accepted     2012-11-08
_journal_name_full     'Acta Crystallographica, Section E'
_journal_year     2012
_journal_volume     68
_journal_issue     12
_journal_page_first     o3343
_journal_page_last     o3343
_journal_paper_category     QO
_journal_paper_doi     10.1107/S1600536812046156
_journal_coeditor_code     IS5213
_publ_contact_author_name     'Ibrahim Abdul Razak'
_publ_contact_author_address
;
      School of Physics
      Universiti Sains Malaysia
      11800 USM, Penang
      Malaysia
;
_publ_contact_author_email     'arazaki@usm.my'
_publ_contact_author_fax     '604 6579150'
_publ_contact_author_phone     '604 6533438'
_publ_section_title
;
4-Chloro-6-methoxypyrimidin-2-amine--succinic acid (2/1)
;
loop_
    _publ_author_name
    _publ_author_footnote
    _publ_author_address
    'Kaliyaperumal Thanigaimani' ?
;
School of Physics
Universiti Sains Malaysia
11800 USM, Penang
Malaysia
;
    'Nuridayanti Che Khalib' ?
;
School of Physics
Universiti Sains Malaysia
11800 USM, Penang
Malaysia
;
    'Suhana Arshad' ?
;
School of Physics
Universiti Sains Malaysia
11800 USM, Penang
Malaysia
;
    'Ibrahim Abdul Razak'
;
Thomson Reuters ResearcherID: A-5599-2009.
;
;
School of Physics
Universiti Sains Malaysia
11800 USM, Penang
Malaysia
;
data_I
_audit_creation_method     SHELXL-97
_chemical_name_systematic
;
4-Chloro-6-methoxypyrimidin-2-amine--succinic acid (2/1)
;
_chemical_name_common     ?
_chemical_formula_moiety     '2(C5 H6 Cl N3 O), C4 H6 O4'
_chemical_formula_sum     'C14 H18 Cl2 N6 O6'
_chemical_formula_iupac     '2C5 H6 Cl N3 O, C4 H6 O4'
_chemical_formula_weight     437.24
_chemical_melting_point     ?
_symmetry_cell_setting     triclinic
_symmetry_space_group_name_H-M     'P -1'
_symmetry_space_group_name_Hall     '-P 1'
loop_
    _symmetry_equiv_pos_as_xyz
    'x, y, z'
    '-x, -y, -z'
_cell_length_a     5.0094(2)
_cell_length_b     8.5459(4)
_cell_length_c     10.8736(5)
_cell_angle_alpha     82.3370(10)
_cell_angle_beta     88.9520(10)
_cell_angle_gamma     86.9040(10)
_cell_volume     460.64(4)
_cell_formula_units_Z     1
_cell_measurement_reflns_used     8335
_cell_measurement_theta_min     3.25
_cell_measurement_theta_max     32.61
_cell_measurement_temperature     100.0(10)
_exptl_crystal_description     'block'
_exptl_crystal_colour     'colourless'
_exptl_crystal_size_max     0.60
_exptl_crystal_size_mid     0.22
_exptl_crystal_size_min     0.14
_exptl_crystal_density_diffrn     1.576
_exptl_crystal_density_meas     ?
_exptl_crystal_density_method     'not measured'
_exptl_crystal_F_000     226
_exptl_absorpt_coefficient_mu     0.400
_exptl_absorpt_correction_type     multi-scan
_exptl_absorpt_process_details     '(<i>SADABS</i>; Bruker, 2009)'
_exptl_absorpt_correction_T_min     0.7964
_exptl_absorpt_correction_T_max     0.9454
_exptl_special_details
;
The crystal was placed in the cold stream of an Oxford Cryosystems Cobra
open-flow nitrogen cryostat (Cosier & Glazer, 1986) operating at 100.0 (1) K.
;
_diffrn_ambient_temperature     100.0(10)
_diffrn_radiation_type     MoK\a
_diffrn_radiation_wavelength     0.71073
_diffrn_radiation_source     'fine-focus sealed tube'
_diffrn_radiation_monochromator     graphite
_diffrn_measurement_device_type
;
Bruker SMART APEXII DUO CCD area-detector
;
_diffrn_measurement_method     '\f and \w scans'
_diffrn_detector_area_resol_mean     ?
_diffrn_reflns_number     7766
_diffrn_reflns_av_R_equivalents     0.0160
_diffrn_reflns_av_sigmaI/netI     0.0141
_diffrn_reflns_theta_min     1.89
_diffrn_reflns_theta_max     26.50
_diffrn_reflns_theta_full     26.50
_diffrn_measured_fraction_theta_max     0.984
_diffrn_measured_fraction_theta_full     0.984
_diffrn_reflns_limit_h_min     -6
_diffrn_reflns_limit_h_max     6
_diffrn_reflns_limit_k_min     -10
_diffrn_reflns_limit_k_max     10
_diffrn_reflns_limit_l_min     -13
_diffrn_reflns_limit_l_max     13
_diffrn_standards_number     0
_diffrn_standards_interval_count     .
_diffrn_standards_interval_time     .
_diffrn_standards_decay_%     ?
_refine_special_details
;
Refinement of <i>F</i>^2^ against ALL reflections. The weighted <i>R</i>-factor
<i>wR</i> and goodness of fit <i>S</i> are based on <i>F</i>^2^, conventional
<i>R</i>-factors <i>R</i> are based on <i>F</i>, with <i>F</i> set to zero for
negative <i>F</i>^2^. The threshold expression of <i>F</i>^2^ >
\s(<i>F</i>^2^) is used only for calculating <i>R</i>-factors(gt) <i>etc</i>.
and is not relevant to the choice of reflections for refinement.
<i>R</i>-factors based on <i>F</i>^2^ are statistically about twice as large
as those based on <i>F</i>, and <i>R</i>- factors based on ALL data will be
even larger.
;
_reflns_number_total     1875
_reflns_number_gt     1808
_reflns_threshold_expression     I>2\s(I)
_refine_ls_structure_factor_coef     Fsqd
_refine_ls_matrix_type     full
_refine_ls_R_factor_all     0.0251
_refine_ls_R_factor_gt     0.0241
_refine_ls_wR_factor_gt     0.0676
_refine_ls_wR_factor_ref     0.0692
_refine_ls_goodness_of_fit_ref     1.092
_refine_ls_restrained_S_all     1.092
_refine_ls_number_reflns     1875
_refine_ls_number_parameters     140
_refine_ls_number_restraints     0
_refine_ls_hydrogen_treatment     mixed
_refine_ls_weighting_scheme     calc
_refine_ls_weighting_details
         'calc w=1/[\s^2^(Fo^2^)+(0.0384P)^2^+0.1625P] where P=(Fo^2^+2Fc^2^)/3'
_atom_sites_solution_hydrogens     geom
_atom_sites_solution_primary     direct
_atom_sites_solution_secondary     difmap
_refine_ls_shift/su_max     0.000
_refine_ls_shift/su_mean     0.000
_refine_diff_density_max     0.334
_refine_diff_density_min     -0.256
_refine_ls_extinction_method     none
_refine_ls_extinction_coef     ?
loop_
    _atom_type_symbol
    _atom_type_description
    _atom_type_scat_dispersion_real
    _atom_type_scat_dispersion_imag
    _atom_type_scat_source
    'C' 'C' 0.0033 0.0016
                         'International Tables Vol C Tables 4.2.6.8 and 6.1.1.4'
    'H' 'H' 0.0000 0.0000
                         'International Tables Vol C Tables 4.2.6.8 and 6.1.1.4'
    'N' 'N' 0.0061 0.0033
                         'International Tables Vol C Tables 4.2.6.8 and 6.1.1.4'
    'O' 'O' 0.0106 0.0060
                         'International Tables Vol C Tables 4.2.6.8 and 6.1.1.4'
    'Cl' 'Cl' 0.1484 0.1585
                         'International Tables Vol C Tables 4.2.6.8 and 6.1.1.4'
_computing_data_collection     'APEX2 (Bruker, 2009)'
_computing_cell_refinement     'SAINT (Bruker, 2009)'
_computing_data_reduction     'SAINT (Bruker, 2009)'
_computing_structure_solution     'SHELXTL (Sheldrick, 2008)'
_computing_structure_refinement     'SHELXTL (Sheldrick, 2008)'
_computing_molecular_graphics     'SHELXTL (Sheldrick, 2008)'
_computing_publication_material
                             'SHELXTL (Sheldrick, 2008) and PLATON (Spek, 2009)'
loop_
    _atom_site_type_symbol
    _atom_site_label
    _atom_site_fract_x
    _atom_site_fract_y
    _atom_site_fract_z
    _atom_site_U_iso_or_equiv
    _atom_site_adp_type
    _atom_site_calc_flag
    _atom_site_refinement_flags
    _atom_site_occupancy
    _atom_site_symmetry_multiplicity
    _atom_site_disorder_assembly
    _atom_site_disorder_group
    Cl Cl1 0.42007(6) 0.86198(3) 0.41239(3) 0.02047(11) Uani d . 1 1 . .
    O O1 0.94601(17) 0.35939(10) 0.35994(8) 0.01945(19) Uani d . 1 1 . .
    N N1 0.59391(18) 0.43360(11) 0.22863(9) 0.0147(2) Uani d . 1 1 . .
    C C3 0.7047(2) 0.59435(13) 0.38427(10) 0.0166(2) Uani d . 1 1 . .
    H H3A 0.8146 0.6130 0.4505 0.020 Uiso calc R 1 1 . .
    N N3 0.2475(2) 0.52018(12) 0.09782(10) 0.0179(2) Uani d . 1 1 . .
    C C1 0.3960(2) 0.54346(13) 0.19395(10) 0.0140(2) Uani d . 1 1 . .
    N N2 0.33618(18) 0.67556(11) 0.24763(9) 0.0140(2) Uani d . 1 1 . .
    C C2 0.4949(2) 0.69401(13) 0.34172(10) 0.0144(2) Uani d . 1 1 . .
    C C4 0.7434(2) 0.46134(13) 0.32110(10) 0.0151(2) Uani d . 1 1 . .
    C C5 0.9799(3) 0.21688(14) 0.30162(12) 0.0227(3) Uani d . 1 1 . .
    H H5A 1.1372 0.1540 0.3359 0.034 Uiso calc R 1 1 . .
    H H5B 1.0046 0.2451 0.2119 0.034 Uiso calc R 1 1 . .
    H H5C 0.8208 0.1550 0.3175 0.034 Uiso calc R 1 1 . .
    O O2 0.04847(16) 0.09366(10) -0.17679(8) 0.01766(19) Uani d . 1 1 . .
    O O3 0.18536(16) 0.23812(9) -0.03536(8) 0.01799(19) Uani d . 1 1 . .
    C C7 0.4170(2) -0.01172(13) -0.05581(10) 0.0146(2) Uani d . 1 1 . .
    H H7A 0.5370 -0.0179 -0.1285 0.018 Uiso calc R 1 1 . .
    H H7B 0.3287 -0.1133 -0.0381 0.018 Uiso calc R 1 1 . .
    C C6 0.2070(2) 0.12009(13) -0.08705(10) 0.0135(2) Uani d . 1 1 . .
    H H1N3 0.286(3) 0.439(2) 0.0627(15) 0.022(4) Uiso d . 1 1 . .
    H H2N3 0.123(3) 0.588(2) 0.0758(15) 0.026(4) Uiso d . 1 1 . .
    H H1O2 -0.059(3) 0.166(2) -0.1960(16) 0.029(4) Uiso d . 1 1 . .
loop_
    _atom_site_aniso_label
    _atom_site_aniso_U_11
    _atom_site_aniso_U_22
    _atom_site_aniso_U_33
    _atom_site_aniso_U_12
    _atom_site_aniso_U_13
    _atom_site_aniso_U_23
    Cl1 0.02672(17) 0.01570(16) 0.02024(16) 0.00612(11) -0.00563(11)
                                                                    -0.00917(11)
    O1 0.0221(4) 0.0146(4) 0.0220(4) 0.0072(3) -0.0089(3) -0.0058(3)
    N1 0.0155(4) 0.0127(4) 0.0160(5) 0.0016(4) -0.0023(4) -0.0032(4)
    C3 0.0196(5) 0.0153(5) 0.0153(5) 0.0010(4) -0.0051(4) -0.0037(4)
    N3 0.0180(5) 0.0156(5) 0.0215(5) 0.0057(4) -0.0071(4) -0.0094(4)
    C1 0.0131(5) 0.0128(5) 0.0162(5) -0.0004(4) 0.0004(4) -0.0028(4)
    N2 0.0144(4) 0.0127(4) 0.0152(4) 0.0018(3) -0.0014(4) -0.0037(3)
    C2 0.0179(5) 0.0115(5) 0.0143(5) 0.0000(4) 0.0008(4) -0.0035(4)
    C4 0.0154(5) 0.0129(5) 0.0163(5) 0.0017(4) -0.0014(4) -0.0007(4)
    C5 0.0275(6) 0.0142(5) 0.0264(6) 0.0086(5) -0.0071(5) -0.0064(5)
    O2 0.0176(4) 0.0145(4) 0.0214(4) 0.0050(3) -0.0078(3) -0.0057(3)
    O3 0.0181(4) 0.0146(4) 0.0220(4) 0.0040(3) -0.0055(3) -0.0064(3)
    C7 0.0139(5) 0.0124(5) 0.0178(5) 0.0020(4) -0.0021(4) -0.0036(4)
    C6 0.0121(5) 0.0131(5) 0.0152(5) -0.0011(4) 0.0007(4) -0.0013(4)
_geom_special_details
;
All e.s.d.'s (except the e.s.d. in the dihedral angle between two l.s. planes)
are estimated using the full covariance matrix. The cell e.s.d.'s are taken
into account individually in the estimation of e.s.d.'s in distances, angles
and torsion angles; correlations between e.s.d.'s in cell parameters are only
used when they are defined by crystal symmetry. An approximate (isotropic)
treatment of cell e.s.d.'s is used for estimating e.s.d.'s involving l.s.
planes.
;
loop_
    _geom_bond_atom_site_label_1
    _geom_bond_atom_site_label_2
    _geom_bond_site_symmetry_2
    _geom_bond_distance
    _geom_bond_publ_flag
    Cl1 C2 . 1.7370(11) ?
    O1 C4 . 1.3379(14) ?
    O1 C5 . 1.4471(14) ?
    N1 C4 . 1.3184(15) ?
    N1 C1 . 1.3511(14) ?
    C3 C2 . 1.3637(16) ?
    C3 C4 . 1.4075(16) ?
    C3 H3A . 0.9500 ?
    N3 C1 . 1.3363(15) ?
    N3 H1N3 . 0.846(17) ?
    N3 H2N3 . 0.842(18) ?
    C1 N2 . 1.3556(14) ?
    N2 C2 . 1.3379(15) ?
    C5 H5A . 0.9800 ?
    C5 H5B . 0.9800 ?
    C5 H5C . 0.9800 ?
    O2 C6 . 1.3191(13) ?
    O2 H1O2 . 0.804(19) ?
    O3 C6 . 1.2175(14) ?
    C7 C6 . 1.5080(15) ?
    C7 C7 2_655 1.525(2) ?
    C7 H7A . 0.9900 ?
    C7 H7B . 0.9900 ?
loop_
    _geom_angle_atom_site_label_1
    _geom_angle_atom_site_label_2
    _geom_angle_atom_site_label_3
    _geom_angle_site_symmetry_1
    _geom_angle_site_symmetry_3
    _geom_angle
    _geom_angle_publ_flag
    C4 O1 C5 . . 117.22(9) ?
    C4 N1 C1 . . 116.08(9) ?
    C2 C3 C4 . . 113.88(10) ?
    C2 C3 H3A . . 123.1 ?
    C4 C3 H3A . . 123.1 ?
    C1 N3 H1N3 . . 117.9(11) ?
    C1 N3 H2N3 . . 117.7(11) ?
    H1N3 N3 H2N3 . . 124.4(16) ?
    N3 C1 N1 . . 117.06(10) ?
    N3 C1 N2 . . 117.23(10) ?
    N1 C1 N2 . . 125.71(10) ?
    C2 N2 C1 . . 114.50(9) ?
    N2 C2 C3 . . 125.78(10) ?
    N2 C2 Cl1 . . 115.19(8) ?
    C3 C2 Cl1 . . 119.02(9) ?
    N1 C4 O1 . . 119.81(10) ?
    N1 C4 C3 . . 124.03(10) ?
    O1 C4 C3 . . 116.16(10) ?
    O1 C5 H5A . . 109.5 ?
    O1 C5 H5B . . 109.5 ?
    H5A C5 H5B . . 109.5 ?
    O1 C5 H5C . . 109.5 ?
    H5A C5 H5C . . 109.5 ?
    H5B C5 H5C . . 109.5 ?
    C6 O2 H1O2 . . 112.9(12) ?
    C6 C7 C7 . 2_655 112.44(11) ?
    C6 C7 H7A . . 109.1 ?
    C7 C7 H7A 2_655 . 109.1 ?
    C6 C7 H7B . . 109.1 ?
    C7 C7 H7B 2_655 . 109.1 ?
    H7A C7 H7B . . 107.8 ?
    O3 C6 O2 . . 123.52(10) ?
    O3 C6 C7 . . 123.89(10) ?
    O2 C6 C7 . . 112.59(9) ?
loop_
    _geom_torsion_atom_site_label_1
    _geom_torsion_atom_site_label_2
    _geom_torsion_atom_site_label_3
    _geom_torsion_atom_site_label_4
    _geom_torsion_site_symmetry_1
    _geom_torsion_site_symmetry_2
    _geom_torsion_site_symmetry_3
    _geom_torsion_site_symmetry_4
    _geom_torsion
    _geom_torsion_publ_flag
    C4 N1 C1 N3 . . . . 177.94(10) ?
    C4 N1 C1 N2 . . . . -1.63(16) ?
    N3 C1 N2 C2 . . . . -178.75(10) ?
    N1 C1 N2 C2 . . . . 0.81(16) ?
    C1 N2 C2 C3 . . . . 0.73(16) ?
    C1 N2 C2 Cl1 . . . . -179.61(7) ?
    C4 C3 C2 N2 . . . . -1.25(17) ?
    C4 C3 C2 Cl1 . . . . 179.10(8) ?
    C1 N1 C4 O1 . . . . -179.08(9) ?
    C1 N1 C4 C3 . . . . 0.99(16) ?
    C5 O1 C4 N1 . . . . -3.63(15) ?
    C5 O1 C4 C3 . . . . 176.31(10) ?
    C2 C3 C4 N1 . . . . 0.32(17) ?
    C2 C3 C4 O1 . . . . -179.62(9) ?
    C7 C7 C6 O3 2_655 . . . 5.35(17) ?
    C7 C7 C6 O2 2_655 . . . -174.64(11) ?
loop_
    _geom_hbond_atom_site_label_D
    _geom_hbond_atom_site_label_H
    _geom_hbond_atom_site_label_A
    _geom_hbond_site_symmetry_A
    _geom_hbond_distance_DH
    _geom_hbond_distance_HA
    _geom_hbond_distance_DA
    _geom_hbond_angle_DHA
    _geom_hbond_publ_flag
    N3 H1N3 O3 . 0.847(17) 2.223(17) 3.0055(13) 153.7(14) yes
    N3 H2N3 O3 2_565 0.844(16) 2.095(16) 2.9369(13) 175.4(15) yes
    O2 H1O2 N2 2_565 0.806(16) 1.923(16) 2.7266(13) 174.6(18) yes
    C3 H3A O1 2_766 0.95 2.45 3.3911(14) 172 yes
_iucr_refine_instructions_details
;
TITL mo_kty87_0m in P-1 (100K)
CELL 0.71073   5.0094   8.5459  10.8736  82.337  88.952  86.904
ZERR    2.00   0.0002   0.0004   0.0005   0.001   0.001   0.001
LATT  1
SFAC C H N O CL
UNIT 14 18 6 6 2
TEMP -173.000
SIZE 0.142 0.223 0.597
FMAP 2 1 60
L.S. 10
BOND $H
ACTA
CONF
PLAN 20
OMIT -4 5 3
OMIT -1 2 1
OMIT 1 0 1
WGHT      0.0384      0.1625
FVAR       0.68703
CL1   5    0.420070    0.861980    0.412394    11.00000    0.02672    0.01570 =
         0.02024   -0.00917   -0.00563    0.00612
O1    4    0.946007    0.359388    0.359942    11.00000    0.02205    0.01460 =
         0.02204   -0.00578   -0.00886    0.00715
N1    3    0.593911    0.433597    0.228627    11.00000    0.01548    0.01272 =
         0.01599   -0.00323   -0.00229    0.00164
C3    1    0.704654    0.594355    0.384270    11.00000    0.01959    0.01527 =
         0.01533   -0.00366   -0.00507    0.00099
AFIX  43
H3A   2    0.814642    0.613012    0.450516    11.00000   -1.20000
AFIX   0
N3    3    0.247458    0.520183    0.097821    11.00000    0.01800    0.01560 =
         0.02152   -0.00939   -0.00710    0.00571
C1    1    0.395992    0.543460    0.193945    11.00000    0.01314    0.01279 =
         0.01617   -0.00279    0.00044   -0.00037
N2    3    0.336176    0.675556    0.247631    11.00000    0.01440    0.01265 =
         0.01522   -0.00375   -0.00136    0.00177
C2    1    0.494879    0.694007    0.341721    11.00000    0.01785    0.01152 =
         0.01430   -0.00348    0.00077    0.00002
C4    1    0.743376    0.461344    0.321104    11.00000    0.01542    0.01293 =
         0.01630   -0.00067   -0.00141    0.00165
C5    1    0.979895    0.216875    0.301620    11.00000    0.02749    0.01421 =
         0.02644   -0.00637   -0.00713    0.00864
AFIX 137
H5A   2    1.137210    0.153956    0.335869    11.00000   -1.50000
H5B   2    1.004592    0.245141    0.211947    11.00000   -1.50000
H5C   2    0.820834    0.155013    0.317544    11.00000   -1.50000
AFIX   0
O2    4    0.048469    0.093656   -0.176790    11.00000    0.01764    0.01447 =
         0.02142   -0.00570   -0.00783    0.00504
O3    4    0.185358    0.238117   -0.035357    11.00000    0.01813    0.01458 =
         0.02200   -0.00643   -0.00548    0.00402
C7    1    0.416977   -0.011720   -0.055807    11.00000    0.01395    0.01239 =
         0.01783   -0.00364   -0.00211    0.00198
AFIX  23
H7A   2    0.537042   -0.017885   -0.128529    11.00000   -1.20000
H7B   2    0.328750   -0.113326   -0.038120    11.00000   -1.20000
AFIX   0
C6    1    0.206964    0.120093   -0.087052    11.00000    0.01212    0.01309 =
         0.01518   -0.00128    0.00070   -0.00106
H1N3  2    0.285636    0.439113    0.062719    11.00000    0.02159
H2N3  2    0.123261    0.587812    0.075759    11.00000    0.02574
H1O2  2   -0.059284    0.165572   -0.195966    11.00000    0.02911
HKLF 4
REM  mo_kty87_0m in P-1 (100K)
REM R1 =  0.0241 for   1808 Fo > 4sig(Fo)  and  0.0251 for all   1875 data
REM    140 parameters refined using      0 restraints
END
REM Highest difference peak  0.334,  deepest hole -0.256,  1-sigma level  0.047
Q1    1   0.5000  0.0000  0.0000  10.50000  0.05    0.33
Q2    1   0.3047  0.0514 -0.0667  11.00000  0.05    0.28
Q3    1   0.2684  0.8224  0.4597  11.00000  0.05    0.23
Q4    1   0.3938  0.6844  0.2894  11.00000  0.05    0.22
Q5    1   0.5317  0.4924  0.2024  11.00000  0.05    0.21
Q6    1   0.7447  0.5425  0.3417  11.00000  0.05    0.21
Q7    1   0.7139  0.5276  0.3589  11.00000  0.05    0.19
Q8    1   0.6439  0.6597  0.3424  11.00000  0.05    0.19
Q9    1   0.6484  0.4408  0.2805  11.00000  0.05    0.18
Q10   1   0.5595  0.6216  0.3803  11.00000  0.05    0.18
Q11   1   0.5605  0.9246  0.3478  11.00000  0.05    0.18
Q12   1   0.5978  0.6395  0.3593  11.00000  0.05    0.18
Q13   1   0.9582  0.2948  0.3362  11.00000  0.05    0.17
Q14   1   0.2644  0.7259  0.2221  11.00000  0.05    0.17
Q15   1   0.3984  0.6275  0.2038  11.00000  0.05    0.16
Q16   1   0.8802  0.3062  0.4144  11.00000  0.05    0.16
Q17   1   0.4753  0.8408  0.4959  11.00000  0.05    0.15
Q18   1   0.6509  0.4186  0.1808  11.00000  0.05    0.15
Q19   1   1.0441  0.4226  0.3407  11.00000  0.05    0.15
Q20   1   0.3249  0.5380  0.1424  11.00000  0.05    0.15
;
