# Supplementary material for: 4-Chloro-6-meth­oxy­pyrimidin-2-amine–succinic acid (2/1)
Source: Acta Crystallogr Sect E Struct Rep Online. 2012 Nov 14;68(Pt 12):o3343. doi: 10.1107/S1600536812046156 (PMC3588944; doi:10.1107/S1600536812046156)
Supplement: Supplementary file 2 [file e-68-o3343-Isup2.hkl]

# 
# h,k,l, Fc-squared, Fo-squared, sigma(Fo-squared) and status flag 
# 
data_I
_shelx_title ' mo_kty87_0m in P-1 (100K)' 
_shelx_refln_list_code          4 
_shelx_F_calc_maximum      149.92 
_exptl_crystal_F_000       226.00 
_reflns_d_resolution_high  0.7965 
 
loop_ 
 _symmetry_equiv_pos_as_xyz 
 'x, y, z' 
 '-x, -y, -z' 
 
_cell_length_a     5.0094 
_cell_length_b     8.5459 
_cell_length_c    10.8736 
_cell_angle_alpha  82.337 
_cell_angle_beta   88.952 
_cell_angle_gamma  86.904 
 
_shelx_F_squared_multiplier     1.000 
 
loop_ 
 _refln_index_h 
 _refln_index_k 
 _refln_index_l 
 _refln_F_squared_calc 
 _refln_F_squared_meas 
 _refln_F_squared_sigma 
 _refln_observed_status 
   1   0   0      545.66      559.28     10.09 o 
   2   0   0      140.26      131.84      1.56 o 
   3   0   0       64.37       69.40      0.98 o 
   4   0   0        9.53       10.40      0.41 o 
   5   0   0      236.01      233.04      2.53 o 
   6   0   0       98.84       98.69      1.36 o 
  -6   1   0        0.43        0.36      0.20 o 
  -5   1   0        5.78        4.84      0.32 o 
  -4   1   0       31.51       30.24      0.51 o 
  -3   1   0     1041.53     1107.08     11.74 o 
  -2   1   0     3168.95     3272.44     41.76 o 
  -1   1   0        3.70        3.50      0.17 o 
   0   1   0      311.20      346.38      7.90 o 
   1   1   0      159.98      161.29      1.90 o 
   2   1   0       33.13       36.89      0.67 o 
   3   1   0      248.29      243.19      2.57 o 
   4   1   0       18.98       18.51      0.40 o 
   5   1   0      174.82      171.42      1.83 o 
   6   1   0        1.25        1.49      0.29 o 
  -6   2   0       10.81        9.24      0.42 o 
  -5   2   0        5.25        3.35      0.25 o 
  -4   2   0      140.85      142.99      1.75 o 
  -3   2   0       11.24       19.18      0.55 o 
  -2   2   0      128.11      121.27      1.25 o 
  -1   2   0       31.70       35.12      1.11 o 
   0   2   0      120.83      108.79      2.62 o 
   1   2   0     1160.84     1190.12     19.05 o 
   2   2   0      999.49      919.79      7.29 o 
   3   2   0       84.13       81.16      0.81 o 
   4   2   0      135.64      127.49      1.24 o 
   5   2   0        4.18        4.50      0.26 o 
   6   2   0      445.66      450.08      4.35 o 
  -5   3   0      206.39      196.20      2.40 o 
  -4   3   0      256.93      254.24      2.91 o 
  -2   3   0      525.85      621.92      6.54 o 
   0   3   0      648.05      629.86     11.95 o 
   1   3   0      432.86      429.34      4.14 o 
   2   3   0       22.12       16.47      0.33 o 
   3   3   0      209.89      210.00      1.69 o 
   4   3   0      276.57      283.96      2.49 o 
   5   3   0      129.19      131.07      1.34 o 
   6   3   0      101.40      101.82      1.31 o 
  -5   4   0       62.45       53.09      1.07 o 
  -4   4   0        1.22        0.43      0.13 o 
  -3   4   0        6.76        7.14      0.62 o 
  -2   4   0      394.93      425.95      4.58 o 
  -1   4   0       82.60       81.27      1.22 o 
   0   4   0      326.91      307.04      3.81 o 
   1   4   0       20.40       22.05      0.36 o 
   2   4   0       95.13       81.70      0.83 o 
   3   4   0      252.91      252.94      2.27 o 
   4   4   0      125.76      125.38      1.24 o 
   5   4   0       67.81       68.60      0.84 o 
  -5   5   0        2.70        2.59      0.27 o 
  -4   5   0       29.52       29.14      0.59 o 
  -3   5   0      267.99      252.14      3.31 o 
  -2   5   0        0.10        0.55      0.17 o 
  -1   5   0      105.70      109.62      1.61 o 
   0   5   0      129.91      122.28      1.49 o 
   1   5   0        0.32        0.62      0.08 o 
   2   5   0        0.02        0.10      0.05 o 
   3   5   0       75.21       73.54      0.77 o 
   4   5   0       15.97       17.33      0.35 o 
   5   5   0        2.37        1.90      0.20 o 
  -5   6   0        1.27        1.10      0.21 o 
  -4   6   0      191.62      179.36      2.22 o 
  -3   6   0       22.68       19.79      0.53 o 
  -2   6   0      294.93      295.06      4.59 o 
  -1   6   0        0.54        0.42      0.24 o 
   0   6   0       15.35       15.87      0.37 o 
   1   6   0      840.82      887.56      7.58 o 
   2   6   0      566.33      586.13      5.10 o 
   3   6   0       15.83       16.22      0.37 o 
   4   6   0       61.51       59.77      0.91 o 
   5   6   0        5.57        5.50      0.48 o 
  -4   7   0       97.28       89.90      1.33 o 
  -3   7   0        1.16        2.17      0.25 o 
  -2   7   0       23.20       24.82      0.62 o 
  -1   7   0     2538.03     2588.94     26.25 o 
   0   7   0      137.23      135.59      1.50 o 
   1   7   0       73.29       68.17      0.89 o 
   2   7   0        4.95        5.13      0.21 o 
   3   7   0       73.34       74.27      1.21 o 
   4   7   0       43.92       41.77      0.84 o 
  -3   8   0      237.06      252.53      3.48 o 
  -2   8   0        1.48        1.82      0.24 o 
  -1   8   0       29.06       30.95      1.19 o 
   0   8   0      113.83      108.11      1.17 o 
   1   8   0        1.55        1.86      0.18 o 
   2   8   0        0.35       -0.01      0.14 o 
   3   8   0       20.67       21.09      0.75 o 
   4   8   0       64.76       65.49      1.88 o 
  -3   9   0       56.05       56.48      1.17 o 
  -2   9   0      134.84      134.14      2.10 o 
  -1   9   0      103.49      104.75      2.01 o 
   0   9   0      272.35      277.25      3.09 o 
   1   9   0       46.99       48.05      0.77 o 
   2   9   0       27.94       28.36      0.92 o 
   3   9   0       91.53       94.21      1.52 o 
  -1  10   0       39.97       40.02      1.13 o 
   0  10   0       25.02       25.65      0.69 o 
   1  10   0        8.68        9.35      0.47 o 
   2  10   0       92.61       96.28      2.08 o 
  -2 -10   1      109.19      108.55      2.27 o 
  -1 -10   1       33.68       34.94      0.74 o 
   0 -10   1        5.18        4.03      0.37 o 
   1 -10   1       56.99       54.78      1.35 o 
  -3  -9   1       10.11       10.79      0.66 o 
  -2  -9   1        4.79        5.59      0.64 o 
  -1  -9   1        8.42        8.70      0.39 o 
   0  -9   1       40.22       41.15      0.88 o 
   1  -9   1      194.25      194.43      2.64 o 
   2  -9   1        0.36        0.15      0.22 o 
  -4  -8   1        0.23        0.24      0.51 o 
  -3  -8   1       27.33       28.34      0.67 o 
  -2  -8   1       34.53       38.13      1.01 o 
  -1  -8   1       25.66       25.86      0.58 o 
   0  -8   1        3.83        3.51      0.32 o 
   1  -8   1        7.87        8.07      0.41 o 
   2  -8   1      163.43      158.74      2.31 o 
   3  -8   1       27.92       28.93      0.74 o 
  -4  -7   1        2.63        3.09      0.28 o 
  -3  -7   1      130.00      123.91      1.81 o 
  -2  -7   1        3.25        2.99      0.18 o 
  -1  -7   1      477.02      487.98      4.68 o 
   0  -7   1       48.79       50.61      0.82 o 
   1  -7   1       69.14       73.00      1.20 o 
   2  -7   1       32.44       34.03      0.61 o 
   3  -7   1      121.50      135.13      2.00 o 
   4  -7   1       72.90       80.52      1.20 o 
  -5  -6   1       23.35       23.74      0.86 o 
  -4  -6   1       17.55       17.74      0.52 o 
  -3  -6   1      178.42      173.43      2.36 o 
  -2  -6   1       65.79       62.36      0.68 o 
  -1  -6   1      161.37      161.50      1.61 o 
   0  -6   1       98.40       94.96      1.22 o 
   1  -6   1      446.19      433.02      7.07 o 
   2  -6   1      597.21      585.84      7.21 o 
   3  -6   1       11.84       16.08      0.56 o 
   4  -6   1       92.71       98.58      1.35 o 
  -5  -5   1      107.96      112.45      1.58 o 
  -4  -5   1       67.82       66.17      0.80 o 
  -3  -5   1       23.61       23.71      0.39 o 
  -2  -5   1       63.71       70.93      0.67 o 
  -1  -5   1      963.16      948.27      7.97 o 
   0  -5   1      114.73      101.12      1.37 o 
   1  -5   1      699.05      736.55     12.05 o 
   2  -5   1      104.79      103.24      3.59 o 
   3  -5   1      247.48      253.41      3.29 o 
   4  -5   1        8.85        8.55      0.32 o 
   5  -5   1        1.67        1.02      0.20 o 
  -5  -4   1       73.10       69.01      0.84 o 
  -4  -4   1       41.24       44.22      0.52 o 
  -3  -4   1       51.59       46.72      0.54 o 
  -2  -4   1       35.49       39.22      0.69 o 
  -1  -4   1      183.64      174.14      1.47 o 
   0  -4   1      290.57      282.94      3.54 o 
   1  -4   1      267.95      274.17      2.63 o 
   2  -4   1       76.09       83.99      1.25 o 
   3  -4   1       20.80       20.65      0.45 o 
   4  -4   1      132.19      114.95      1.46 o 
   5  -4   1       58.42       59.20      0.94 o 
  -6  -3   1       37.19       36.80      0.61 o 
  -5  -3   1       43.89       44.74      0.63 o 
  -4  -3   1       16.03       15.46      0.32 o 
  -3  -3   1      552.36      536.04      3.86 o 
  -2  -3   1      116.35      103.77      0.96 o 
  -1  -3   1      677.87      653.90      8.16 o 
   0  -3   1      133.32      123.42      3.43 o 
   1  -3   1     1638.77     1747.55     25.18 o 
   2  -3   1        0.06        1.36      0.15 o 
   3  -3   1      208.49      196.22      3.93 o 
   4  -3   1      246.57      232.29      2.66 o 
   5  -3   1      191.45      183.95      2.25 o 
  -6  -2   1       21.29       21.35      0.84 o 
  -5  -2   1      115.26      118.89      1.24 o 
  -4  -2   1      112.41      109.86      1.10 o 
  -3  -2   1       18.02       12.72      0.21 o 
  -2  -2   1      437.99      471.69      4.17 o 
  -1  -2   1     3241.10     3284.43     40.84 o 
   0  -2   1        2.37        3.49      0.21 o 
   1  -2   1       29.00       37.37      0.88 o 
   2  -2   1      612.94      652.06      7.09 o 
   3  -2   1      254.30      251.24      3.20 o 
   4  -2   1       76.52       78.24      1.05 o 
   5  -2   1        3.05        2.89      0.22 o 
   6  -2   1        4.16        2.93      0.27 o 
  -6  -1   1       45.45       43.13      0.81 o 
  -5  -1   1       18.30       18.49      0.51 o 
  -4  -1   1      182.22      184.02      1.79 o 
  -3  -1   1        6.85        7.78      0.22 o 
  -2  -1   1       36.14       40.68      0.86 o 
  -1  -1   1      501.25      470.69      5.94 o 
   0  -1   1      262.22      258.33      4.01 o 
   1  -1   1     4465.47     4566.22     58.42 o 
   2  -1   1      294.76      360.42      3.54 o 
   3  -1   1      185.61      196.07      2.17 o 
   4  -1   1        0.05        0.01      0.09 o 
   5  -1   1        0.01        0.14      0.26 o 
   6  -1   1      114.38      113.07      1.59 o 
  -6   0   1        2.88        2.43      0.28 o 
  -5   0   1        7.04        7.03      0.31 o 
  -4   0   1       54.62       59.55      0.85 o 
  -3   0   1       53.88       59.14      0.75 o 
  -2   0   1     2382.52     2325.07     26.24 o 
  -1   0   1       94.93       89.73      2.95 o 
   0   0   1        4.85        4.00      0.15 o 
   2   0   1        2.43        0.29      0.29 o 
   3   0   1       82.68       78.87      0.93 o 
   4   0   1      102.90      105.24      1.23 o 
   5   0   1      170.10      176.45      1.99 o 
   6   0   1       47.33       46.77      0.81 o 
  -6   1   1       21.55       19.39      0.57 o 
  -5   1   1       10.24       11.14      0.46 o 
  -4   1   1      149.81      145.95      1.64 o 
  -3   1   1      139.36      127.09      2.47 o 
  -2   1   1       70.25       74.43      0.96 o 
  -1   1   1       87.23       94.43      2.53 o 
   1   1   1     1443.45     1460.91     18.74 o 
   2   1   1        3.63        6.86      0.43 o 
   3   1   1      245.91      231.94      2.48 o 
   4   1   1      232.30      230.62      2.26 o 
   5   1   1      149.52      148.72      1.62 o 
   6   1   1       20.15       21.53      0.55 o 
  -6   2   1      124.23      117.52      1.68 o 
  -5   2   1      181.00      176.44      2.22 o 
  -4   2   1      169.12      157.52      1.93 o 
  -3   2   1       93.56       81.83      1.81 o 
  -2   2   1      725.44      783.56     12.53 o 
   0   2   1     1700.43     1788.16     44.55 o 
   1   2   1      421.10      413.06      5.41 o 
   2   2   1     1158.96     1167.90     10.20 o 
   3   2   1        0.05        0.18      0.12 o 
   4   2   1      170.08      165.72      1.71 o 
   5   2   1       41.35       41.97      0.67 o 
   6   2   1      271.58      266.04      2.74 o 
  -5   3   1       86.12       81.56      1.23 o 
  -4   3   1        0.58        0.56      0.14 o 
  -3   3   1       44.02       26.71      0.82 o 
  -2   3   1      265.02      273.57      3.44 o 
  -1   3   1      289.83      316.35      4.98 o 
   0   3   1      180.44      189.16      2.09 o 
   1   3   1       11.57        9.73      0.19 o 
   2   3   1      368.19      343.34      2.94 o 
   3   3   1      101.93      119.91      1.13 o 
   4   3   1      145.15      144.17      1.38 o 
   5   3   1       59.69       62.41      0.87 o 
   6   3   1       52.40       51.78      1.13 o 
  -5   4   1       59.49       54.14      0.93 o 
  -4   4   1      179.36      182.29      2.22 o 
  -3   4   1       15.43       14.64      0.50 o 
  -2   4   1      544.65      589.38      7.19 o 
  -1   4   1      145.27      131.40      2.12 o 
   0   4   1     2829.63     3161.35     26.46 o 
   1   4   1      370.89      402.92      3.53 o 
   2   4   1       39.13       38.71      0.46 o 
   3   4   1       33.02       28.82      0.40 o 
   4   4   1      189.10      190.48      1.76 o 
   5   4   1        4.02        4.25      0.23 o 
  -5   5   1       52.48       56.22      0.98 o 
  -4   5   1        6.54        7.91      0.45 o 
  -3   5   1      618.50      620.41      7.68 o 
  -2   5   1     1161.50     1171.35     22.02 o 
  -1   5   1      231.90      234.44      2.75 o 
   0   5   1      167.93      172.70      1.45 o 
   1   5   1      273.66      274.05      2.12 o 
   2   5   1      324.31      321.41      2.33 o 
   3   5   1       80.61       79.43      0.81 o 
   4   5   1      118.50      126.00      1.36 o 
   5   5   1       22.04       21.54      0.46 o 
  -5   6   1      116.50      121.33      1.71 o 
  -4   6   1      120.74      131.93      1.76 o 
  -3   6   1        0.80        0.76      0.18 o 
  -2   6   1      238.39      241.92      3.22 o 
  -1   6   1       33.37       31.75      0.47 o 
   0   6   1      961.49      980.50      8.35 o 
   1   6   1       78.55       89.42      0.82 o 
   2   6   1      423.64      401.50      3.09 o 
   3   6   1       16.97       17.87      0.33 o 
   4   6   1       43.56       43.20      0.65 o 
   5   6   1       27.90       27.71      0.79 o 
  -4   7   1       36.58       35.32      0.74 o 
  -3   7   1      129.88      127.52      1.96 o 
  -2   7   1        5.60        6.90      0.38 o 
  -1   7   1        9.45       10.88      0.45 o 
   0   7   1      145.19      142.84      1.57 o 
   1   7   1      114.99      114.09      1.08 o 
   2   7   1        3.10        5.08      0.27 o 
   3   7   1        2.14        2.87      0.45 o 
   4   7   1      113.29      116.64      2.29 o 
  -3   8   1        0.38        0.10      0.23 o 
  -2   8   1      329.16      328.58      4.36 o 
  -1   8   1        6.27        5.96      0.37 o 
   0   8   1        5.14        5.37      0.28 o 
   1   8   1       49.29       49.82      0.76 o 
   2   8   1       20.90       21.97      0.51 o 
   3   8   1      105.39      107.68      1.64 o 
   4   8   1      263.59      267.07      3.56 o 
  -3   9   1        0.20        0.02      0.22 o 
  -2   9   1      102.19       98.29      1.68 o 
  -1   9   1        9.47        8.13      0.45 o 
   0   9   1       30.10       30.48      0.64 o 
   1   9   1      175.60      175.59      2.19 o 
   2   9   1       23.25       24.91      0.90 o 
   3   9   1       49.42       54.00      1.03 o 
  -1  10   1        5.93        6.40      0.64 o 
   0  10   1       86.00       88.76      1.49 o 
   1  10   1       79.17       83.02      2.35 o 
   2  10   1        3.26        2.06      0.38 o 
  -1 -10   2      104.62      109.29      1.58 o 
   0 -10   2       71.08       70.57      1.85 o 
   1 -10   2       52.07       50.74      1.03 o 
  -3  -9   2        0.35       -0.52      0.26 o 
  -2  -9   2        6.35        5.77      0.36 o 
  -1  -9   2       49.44       52.77      0.93 o 
   0  -9   2       56.16       56.53      2.39 o 
   1  -9   2        2.05        1.75      0.32 o 
   2  -9   2      224.13      231.22      3.04 o 
  -4  -8   2       19.24       20.92      0.63 o 
  -3  -8   2        1.16        0.60      0.20 o 
  -2  -8   2       11.85       11.08      0.40 o 
  -1  -8   2      129.10      132.82      1.54 o 
   0  -8   2     1695.84     1749.69     21.04 o 
   1  -8   2      121.00      124.48      2.75 o 
   2  -8   2        0.70        1.15      0.25 o 
   3  -8   2       27.85       25.01      0.66 o 
  -4  -7   2        9.91       10.60      0.46 o 
  -3  -7   2      222.77      227.67      3.04 o 
  -2  -7   2      619.74      646.80      6.15 o 
  -1  -7   2       10.72        9.91      0.34 o 
   0  -7   2       19.65       18.38      1.75 o 
   1  -7   2      261.17      265.24      3.46 o 
   2  -7   2        0.71        0.63      0.17 o 
   3  -7   2      250.82      236.70      3.17 o 
   4  -7   2        2.41        2.45      0.22 o 
  -5  -6   2       13.80        9.37      1.39 o 
  -4  -6   2       19.95       23.28      0.60 o 
  -3  -6   2        3.91        3.54      0.26 o 
  -2  -6   2        1.20        0.77      0.13 o 
  -1  -6   2       25.78       27.63      0.53 o 
   0  -6   2       18.86       17.83      0.57 o 
   1  -6   2        0.07        0.27      0.10 o 
   2  -6   2      241.68      227.26      2.96 o 
   3  -6   2       94.10       92.53      1.17 o 
   4  -6   2        3.62        5.07      0.28 o 
  -5  -5   2       48.55       50.44      1.29 o 
  -4  -5   2      127.52      126.48      1.83 o 
  -3  -5   2        2.03        1.06      0.14 o 
  -2  -5   2       49.19       53.10      0.72 o 
  -1  -5   2       93.92       82.76      1.03 o 
   0  -5   2       83.12       81.35      1.48 o 
   1  -5   2      349.66      369.84      6.99 o 
   2  -5   2       69.68       70.48      1.37 o 
   3  -5   2        5.82        3.62      0.31 o 
   4  -5   2      189.90      165.09      1.98 o 
   5  -5   2      103.82      106.82      1.44 o 
  -5  -4   2       54.00       54.67      0.77 o 
  -4  -4   2       71.11       71.09      0.73 o 
  -3  -4   2        0.51        0.27      0.10 o 
  -2  -4   2      248.42      226.20      1.81 o 
  -1  -4   2      340.02      311.22      2.90 o 
   0  -4   2        4.55        3.49      0.17 o 
   1  -4   2      143.26      164.09      5.45 o 
   2  -4   2        2.92        3.90      0.24 o 
   3  -4   2      296.34      288.14      3.76 o 
   4  -4   2      293.17      268.52      3.02 o 
   5  -4   2      172.85      166.01      2.04 o 
  -5  -3   2       31.28       32.90      0.53 o 
  -4  -3   2       53.76       50.69      0.57 o 
  -3  -3   2      275.70      267.00      2.17 o 
  -2  -3   2      117.90      124.79      1.00 o 
  -1  -3   2       13.03       13.32      0.21 o 
   0  -3   2       98.36      100.66      1.60 o 
   1  -3   2      241.57      243.58      3.07 o 
   2  -3   2       37.25       32.85      0.90 o 
   3  -3   2      277.20      291.17      3.24 o 
   4  -3   2        4.28        3.44      0.32 o 
   5  -3   2        1.66        0.86      0.16 o 
  -6  -2   2       37.63       38.11      0.66 o 
  -5  -2   2       23.71       26.84      0.47 o 
  -4  -2   2       56.51       58.08      0.69 o 
  -3  -2   2      183.88      183.08      1.50 o 
  -2  -2   2       25.47       26.10      0.32 o 
  -1  -2   2      523.28      530.60      5.12 o 
   0  -2   2       18.67       15.64      0.37 o 
   1  -2   2     2741.53     2875.75     44.30 o 
   2  -2   2     1708.79     1814.28     27.14 o 
   3  -2   2       22.33       23.28      0.42 o 
   4  -2   2        0.00        0.12      0.10 o 
   5  -2   2        6.25        6.37      0.29 o 
   6  -2   2       32.01       32.48      0.89 o 
  -6  -1   2      157.22      160.52      1.98 o 
  -5  -1   2        1.96        2.33      0.19 o 
  -4  -1   2       82.83       83.83      1.04 o 
  -3  -1   2       11.47       11.46      0.21 o 
  -2  -1   2      145.88      153.13      1.31 o 
  -1  -1   2    22476.65    21185.30    443.98 o 
   0  -1   2      859.29      842.39     13.54 o 
   1  -1   2      222.71      220.54      3.73 o 
   2  -1   2       14.82        9.46      0.23 o 
   3  -1   2        5.50        5.23      0.18 o 
   4  -1   2      185.93      179.56      1.91 o 
   5  -1   2      191.88      197.53      2.35 o 
   6  -1   2        4.52        4.38      0.28 o 
  -6   0   2       18.45       16.74      0.54 o 
  -5   0   2       19.67       17.79      0.50 o 
  -4   0   2      337.06      350.90      3.20 o 
  -3   0   2     1564.01     1591.39     13.58 o 
  -2   0   2       28.66       28.65      0.33 o 
  -1   0   2        5.78        3.90      0.17 o 
   0   0   2      302.51      300.77      4.70 o 
   1   0   2      148.09      129.63      1.55 o 
   2   0   2      833.34      823.60      8.73 o 
   3   0   2        0.98        0.63      0.10 o 
   4   0   2      468.16      465.70      4.60 o 
   5   0   2       24.82       24.80      0.60 o 
   6   0   2        0.07        0.47      0.18 o 
  -6   1   2        5.51        4.61      0.34 o 
  -5   1   2       39.76       39.86      0.77 o 
  -4   1   2        0.90        1.38      0.15 o 
  -3   1   2       58.47       48.59      0.62 o 
  -2   1   2       65.53       65.29      0.76 o 
  -1   1   2      157.22      137.49      1.87 o 
   0   1   2     1711.60     1697.00     25.88 o 
   2   1   2      241.34      233.36      2.63 o 
   3   1   2      319.57      311.62      2.79 o 
   4   1   2       31.66       30.92      0.49 o 
   5   1   2      669.53      684.74      6.25 o 
   6   1   2       10.59       10.16      0.40 o 
  -6   2   2       89.96       87.23      1.39 o 
  -5   2   2      157.18      159.66      2.07 o 
  -4   2   2       56.44       59.12      0.92 o 
  -3   2   2      469.61      507.89      4.98 o 
  -2   2   2      133.42      135.98      1.59 o 
  -1   2   2      396.37      356.97      5.42 o 
   0   2   2      151.81      157.15      2.63 o 
   1   2   2      316.27      295.30      5.77 o 
   2   2   2      519.54      536.03      4.98 o 
   3   2   2     1068.34     1092.05     10.69 o 
   4   2   2      249.71      253.81      2.47 o 
   5   2   2       94.33       95.44      1.16 o 
   6   2   2      191.67      189.62      2.07 o 
  -5   3   2        0.63        0.33      0.19 o 
  -4   3   2        6.31        6.44      0.31 o 
  -2   3   2       21.89       19.06      0.49 o 
  -1   3   2      639.36      663.53      8.00 o 
   1   3   2      710.19      720.24     14.36 o 
   2   3   2      390.82      414.11      4.60 o 
   3   3   2      182.81      189.24      1.72 o 
   4   3   2       99.71      102.22      1.16 o 
   5   3   2        0.60        0.36      0.16 o 
   6   3   2       20.14       18.06      0.75 o 
  -5   4   2        4.15        4.23      0.30 o 
  -4   4   2      157.48      153.47      2.42 o 
  -3   4   2       14.34       12.99      0.59 o 
  -2   4   2      172.89      175.93      2.84 o 
  -1   4   2      405.69      411.64      5.09 o 
   0   4   2        2.65        3.33      0.19 o 
   1   4   2       56.86       53.74      0.54 o 
   2   4   2      133.84      134.01      1.33 o 
   3   4   2       28.32       35.86      0.67 o 
   4   4   2        2.20        1.65      0.17 o 
   5   4   2        7.86        8.33      0.29 o 
  -5   5   2       76.04       75.17      1.22 o 
  -4   5   2       82.92       78.52      1.19 o 
  -3   5   2      144.70      145.30      2.10 o 
  -2   5   2       32.11       34.65      0.73 o 
  -1   5   2       15.70       22.97      0.42 o 
   0   5   2      500.21      563.13      4.50 o 
   1   5   2     1050.58     1133.39      8.92 o 
   2   5   2       11.25       11.35      0.21 o 
   3   5   2      202.14      192.81      1.70 o 
   4   5   2       16.37       17.79      0.39 o 
   5   5   2        7.98        7.97      0.31 o 
  -4   6   2        0.42        0.79      0.18 o 
  -3   6   2        2.13        2.21      0.39 o 
  -2   6   2     2179.66     2229.54     26.63 o 
  -1   6   2      101.27       97.42      1.24 o 
   0   6   2      106.90       99.93      1.01 o 
   1   6   2       94.69       89.55      0.88 o 
   2   6   2      145.49      143.25      1.31 o 
   3   6   2        8.55        8.64      0.25 o 
   4   6   2       72.55       73.36      0.92 o 
   5   6   2        3.58        3.74      0.28 o 
  -4   7   2      182.79      193.53      2.48 o 
  -3   7   2        1.95        1.45      0.25 o 
  -2   7   2        0.07        0.11      0.15 o 
  -1   7   2      129.99      128.83      1.69 o 
   0   7   2       54.85       60.43      0.81 o 
   1   7   2        2.61        1.93      0.16 o 
   2   7   2        0.69        0.81      0.16 o 
   3   7   2      219.20      213.76      2.54 o 
   4   7   2      151.00      152.31      2.36 o 
  -3   8   2      196.40      193.01      2.83 o 
  -2   8   2       89.74       90.49      1.54 o 
  -1   8   2      459.15      468.13      5.09 o 
   0   8   2       46.96       42.28      0.74 o 
   1   8   2       29.69       28.70      0.46 o 
   2   8   2      210.48      205.36      2.46 o 
   3   8   2        6.37        6.50      0.56 o 
   4   8   2      334.25      341.13      5.71 o 
  -3   9   2      175.83      183.72      2.78 o 
  -2   9   2        9.72       10.22      0.52 o 
  -1   9   2        4.50        4.15      0.31 o 
   0   9   2       18.40       19.71      0.52 o 
   1   9   2      145.33      144.40      1.70 o 
   2   9   2      347.44      338.19      4.13 o 
   3   9   2       15.48       14.90      0.54 o 
  -1  10   2      118.30      116.09      1.62 o 
   0  10   2      172.26      173.05      2.58 o 
   1  10   2        0.07        0.40      0.31 o 
   2  10   2        8.98        9.51      1.16 o 
   0 -10   3       59.00       62.48      1.52 o 
  -2  -9   3        1.99        2.22      0.28 o 
  -1  -9   3       11.36       11.82      0.46 o 
   0  -9   3       51.76       54.01      1.57 o 
   1  -9   3      108.13      105.13      2.00 o 
   2  -9   3        5.92        5.78      0.45 o 
  -3  -8   3        5.85        5.88      0.52 o 
  -2  -8   3      190.81      196.58      2.18 o 
  -1  -8   3       38.80       38.66      0.66 o 
   0  -8   3        4.01        4.69      0.35 o 
   1  -8   3      105.04      106.28      1.94 o 
   2  -8   3       70.82       78.10      1.51 o 
   3  -8   3       28.18       31.61      0.67 o 
  -4  -7   3       61.23       64.33      1.59 o 
  -3  -7   3        8.55        8.56      0.40 o 
  -2  -7   3       95.48       91.74      1.31 o 
  -1  -7   3       14.78       13.48      0.41 o 
   0  -7   3       85.43       83.82      1.58 o 
   1  -7   3      280.88      268.96      3.36 o 
   2  -7   3       18.10       23.56      0.63 o 
   3  -7   3       58.32       64.42      1.10 o 
   4  -7   3       43.18       46.00      0.77 o 
  -5  -6   3       50.78       51.44      0.99 o 
  -4  -6   3       11.67       12.14      0.47 o 
  -3  -6   3        1.01        1.14      0.20 o 
  -2  -6   3      168.08      157.56      1.66 o 
  -1  -6   3       62.22       60.40      0.98 o 
   0  -6   3      457.79      387.86     42.95 o 
   1  -6   3      157.47      157.16      2.11 o 
   2  -6   3      196.35      195.65      2.56 o 
   3  -6   3       16.02       14.35      0.57 o 
   4  -6   3        9.19        7.30      0.28 o 
  -5  -5   3       21.43       18.43      0.75 o 
  -4  -5   3        0.93        1.41      0.21 o 
  -3  -5   3       24.57       26.87      0.78 o 
  -2  -5   3      131.86      126.22      1.36 o 
  -1  -5   3      123.69      114.28      1.67 o 
   0  -5   3      125.30      114.32      1.96 o 
   1  -5   3       78.93       86.26      1.21 o 
   2  -5   3       61.49       57.98      1.01 o 
   3  -5   3      136.08      111.71      2.74 o 
   4  -5   3      106.59      107.66      1.64 o 
   5  -5   3      209.31      218.20      2.56 o 
  -5  -4   3       15.32       16.76      0.70 o 
  -4  -4   3      148.87      150.04      1.87 o 
  -3  -4   3       46.45       43.99      0.54 o 
  -2  -4   3       91.63       84.94      0.82 o 
  -1  -4   3       16.13       14.61      0.32 o 
   0  -4   3     1034.70     1093.27     13.00 o 
   1  -4   3       85.01      109.25      1.76 o 
   2  -4   3      202.59      195.78      5.37 o 
   3  -4   3      209.70      197.55      2.69 o 
   4  -4   3      197.70      192.19      2.74 o 
   5  -4   3       36.91       35.20      0.61 o 
  -5  -3   3       25.33       28.07      0.63 o 
  -4  -3   3       17.49       17.12      0.31 o 
  -3  -3   3      159.01      168.18      1.34 o 
  -2  -3   3     2295.65     2318.96     16.90 o 
  -1  -3   3        0.41       -0.03      0.26 o 
   0  -3   3       10.29        8.66      0.28 o 
   1  -3   3      844.85      886.00     13.74 o 
   2  -3   3      297.63      304.84      7.46 o 
   3  -3   3      192.36      200.04      5.33 o 
   4  -3   3       14.54       14.09      0.52 o 
   5  -3   3        0.68        1.40      0.16 o 
  -6  -2   3        0.90        1.10      0.20 o 
  -5  -2   3      151.00      152.10      1.52 o 
  -4  -2   3       33.55       32.49      0.45 o 
  -3  -2   3        0.00        0.40      0.14 o 
  -2  -2   3      383.65      359.97      2.90 o 
  -1  -2   3      594.08      533.65      6.33 o 
   1  -2   3      165.41      209.34      2.68 o 
   2  -2   3      257.40      261.24      4.54 o 
   3  -2   3       75.83       77.08      1.03 o 
   4  -2   3        8.49        9.04      0.42 o 
   5  -2   3      171.43      170.47      2.04 o 
  -6  -1   3        4.98        4.33      0.36 o 
  -5  -1   3        5.75        5.98      0.27 o 
  -4  -1   3        0.83        0.51      0.12 o 
  -3  -1   3      632.91      632.46      4.76 o 
  -2  -1   3       60.33       44.54      0.50 o 
  -1  -1   3      335.39      340.75      3.69 o 
   0  -1   3     1746.90     1710.79     26.29 o 
   1  -1   3        0.35       -0.15      0.08 o 
   2  -1   3        0.81        4.43      0.54 o 
   3  -1   3      225.41      228.44      6.78 o 
   4  -1   3      499.50      517.67      5.06 o 
   5  -1   3       84.26       83.63      1.07 o 
   6  -1   3       14.67       15.58      0.54 o 
  -6   0   3        0.07       -0.34      0.18 o 
  -5   0   3       40.40       43.92      0.71 o 
  -4   0   3        1.50        0.89      0.13 o 
  -3   0   3       44.11       44.35      0.54 o 
  -2   0   3      342.95      323.48      2.60 o 
  -1   0   3       14.97       19.95      0.41 o 
   0   0   3      855.47      886.70     13.71 o 
   1   0   3       75.19       87.24      4.33 o 
   2   0   3      109.15       93.88      1.24 o 
   3   0   3      424.16      417.19      3.85 o 
   4   0   3      347.83      349.56      3.26 o 
   5   0   3      178.06      185.54      1.92 o 
   6   0   3       32.81       33.66      0.65 o 
  -6   1   3       92.23       95.13      1.49 o 
  -5   1   3       85.22       79.90      1.24 o 
  -4   1   3      140.48      139.31      1.43 o 
  -3   1   3       86.47       88.41      0.85 o 
  -2   1   3      154.05      144.63      1.24 o 
  -1   1   3     1095.67     1065.12     13.34 o 
   0   1   3      540.78      515.46      6.69 o 
   1   1   3     1002.23     1082.66     13.10 o 
   2   1   3      126.93      125.96      1.33 o 
   3   1   3      348.52      329.40     10.80 o 
   4   1   3       20.46       21.70      0.39 o 
   5   1   3      658.22      663.67      6.06 o 
   6   1   3        4.58        5.71      0.30 o 
  -5   2   3       12.69       12.70      0.45 o 
  -4   2   3       13.61       14.08      0.35 o 
  -3   2   3      105.34      108.56      1.11 o 
  -2   2   3      139.13      138.44      1.20 o 
  -1   2   3       39.39       38.84      0.54 o 
   0   2   3        6.80        4.02      0.24 o 
   1   2   3      726.05      725.35      7.57 o 
   2   2   3      307.88      363.37      4.10 o 
   3   2   3      296.02      313.52      3.62 o 
   4   2   3       48.41       47.67      0.65 o 
   5   2   3       39.89       39.46      0.64 o 
   6   2   3       38.63       41.00      0.71 o 
  -5   3   3       71.15       71.98      1.17 o 
  -4   3   3        0.21        0.10      0.25 o 
  -3   3   3      182.99      186.75      1.94 o 
  -2   3   3      173.56      161.85      1.84 o 
  -1   3   3     3096.21     3437.80     30.50 o 
   0   3   3      855.94      900.73      9.33 o 
   1   3   3       55.52       57.56      0.55 o 
   2   3   3        0.36        1.37      0.26 o 
   3   3   3      250.91      246.11      2.50 o 
   4   3   3       18.54       17.70      0.38 o 
   5   3   3      142.30      140.71      1.57 o 
   6   3   3       20.44       20.74      0.51 o 
  -5   4   3        4.77        5.28      0.34 o 
  -4   4   3      352.18      353.48      4.05 o 
  -3   4   3     1585.83     1587.75     14.66 o 
  -2   4   3      247.42      235.94      3.37 o 
  -1   4   3       38.97       36.84      0.45 o 
   0   4   3      627.47      703.43      8.75 o 
   1   4   3      348.41      357.85      2.93 o 
   2   4   3      287.81      272.34      2.26 o 
   3   4   3      372.05      378.47      3.66 o 
   4   4   3       95.17       89.20      1.01 o 
   5   4   3        7.09        7.85      0.35 o 
  -5   5   3       92.94       97.01      1.48 o 
  -4   5   3       22.73       22.44      0.57 o 
  -3   5   3      265.74      270.71      3.61 o 
  -2   5   3       16.85       16.30      0.38 o 
  -1   5   3     1022.27     1084.40     11.84 o 
   0   5   3      140.18      179.49      1.55 o 
   1   5   3      847.50      813.98      6.46 o 
   2   5   3      111.24      110.97      1.03 o 
   3   5   3       66.81       63.21      0.77 o 
   4   5   3       28.89       28.22      0.49 o 
   5   5   3       18.78       21.14      0.46 o 
  -4   6   3       35.37       34.77      0.74 o 
  -3   6   3       30.63       31.96      0.76 o 
  -2   6   3      119.58      128.95      1.61 o 
  -1   6   3      420.08      434.62      4.67 o 
   0   6   3      154.11      139.56      1.35 o 
   1   6   3       46.77       40.04      0.46 o 
   2   6   3       11.12       11.05      0.25 o 
   3   6   3      424.22      432.69      3.58 o 
   4   6   3       35.17       34.61      0.57 o 
   5   6   3       93.69       97.44      1.19 o 
  -4   7   3        0.31        0.70      0.20 o 
  -3   7   3      329.35      326.47      4.38 o 
  -2   7   3      109.28      106.70      1.42 o 
  -1   7   3        0.55        0.40      0.19 o 
   0   7   3      188.55      187.63      1.89 o 
   1   7   3        6.58        9.23      0.31 o 
   2   7   3      117.73      118.51      1.52 o 
   3   7   3      556.58      560.81      5.00 o 
   4   7   3       94.08       96.54      1.27 o 
  -3   8   3      118.81      114.56      1.89 o 
  -2   8   3        0.95        0.25      0.19 o 
  -1   8   3       13.71       15.54      0.45 o 
   0   8   3      158.81      145.17      1.82 o 
   1   8   3       86.54       83.42      1.03 o 
   2   8   3       96.79      103.12      1.73 o 
   3   8   3        4.71        4.57      0.27 o 
   4   8   3      354.25      344.67      4.80 o 
  -3   9   3        4.74        5.93      0.45 o 
  -2   9   3        0.03        0.41      0.22 o 
  -1   9   3      100.31      101.63      1.44 o 
   0   9   3      147.81      146.57      2.11 o 
   1   9   3        2.75        0.95      0.17 o 
   2   9   3       30.24       28.23      0.61 o 
   3   9   3       49.77       50.08      0.87 o 
  -1  10   3      167.59      183.91      2.88 o 
   0  10   3       50.28       52.57      0.95 o 
   1  10   3       74.62       71.37      1.63 o 
   2  10   3       13.08       11.92      0.48 o 
  -2  -9   4       79.69       85.04      1.21 o 
  -1  -9   4      779.41      795.77      8.59 o 
   0  -9   4      165.04      165.59      2.14 o 
   1  -9   4        0.69        0.84      0.30 o 
   2  -9   4        0.11        0.25      0.26 o 
  -3  -8   4      303.43      316.90      5.41 o 
  -2  -8   4        6.66        6.32      0.40 o 
  -1  -8   4       44.60       47.06      1.18 o 
   0  -8   4      123.48      120.17      2.17 o 
   1  -8   4        0.43        0.99      0.21 o 
   2  -8   4      167.11      160.28      2.65 o 
   3  -8   4        5.60        6.57      0.48 o 
  -4  -7   4        3.19        4.09      0.48 o 
  -3  -7   4        0.23        0.16      0.27 o 
  -2  -7   4        4.48        4.86      0.30 o 
  -1  -7   4        0.03        0.03      0.24 o 
   0  -7   4        1.49        1.67      0.28 o 
   1  -7   4      128.61      129.53      2.17 o 
   2  -7   4      162.36      157.07      2.50 o 
   3  -7   4        4.68        5.88      0.35 o 
  -4  -6   4        5.08        4.23      0.32 o 
  -3  -6   4       31.70       33.33      0.62 o 
  -2  -6   4       11.93       11.61      0.49 o 
  -1  -6   4       42.49       41.40      0.77 o 
   0  -6   4      140.28      133.94      2.82 o 
   1  -6   4      135.27      132.63      2.70 o 
   2  -6   4       25.17       21.90      0.55 o 
   3  -6   4      286.30      253.23      4.21 o 
   4  -6   4       93.05       94.73      1.90 o 
  -5  -5   4       21.15       18.99      0.74 o 
  -4  -5   4        0.40       -0.27      0.21 o 
  -3  -5   4       36.57       31.85      1.50 o 
  -2  -5   4      118.45      112.21      1.43 o 
  -1  -5   4        5.23        6.34      0.26 o 
   0  -5   4        0.49       -0.03      0.24 o 
   1  -5   4       10.62       10.22      0.29 o 
   2  -5   4      170.74      160.68      2.18 o 
   3  -5   4      238.65      225.35      6.02 o 
   4  -5   4      211.98      196.49      3.38 o 
  -5  -4   4       19.57       17.48      0.53 o 
  -4  -4   4       60.92       62.61      1.08 o 
  -3  -4   4        0.87        0.71      0.17 o 
  -2  -4   4        2.27        1.64      0.21 o 
  -1  -4   4      208.96      212.67      2.66 o 
   0  -4   4      173.30      161.28      2.11 o 
   1  -4   4       47.22       61.93      1.08 o 
   2  -4   4      216.44      226.52      5.74 o 
   3  -4   4        0.62        0.14      0.32 o 
   4  -4   4        3.91        5.72      0.79 o 
   5  -4   4       18.48       23.50      0.76 o 
  -5  -3   4       15.99       15.14      0.67 o 
  -4  -3   4      136.15      139.34      1.76 o 
  -3  -3   4        4.49        4.69      0.15 o 
  -2  -3   4      129.16      127.04      1.53 o 
  -1  -3   4        1.19        2.03      0.19 o 
   0  -3   4     1021.87      993.27     11.81 o 
   1  -3   4      954.30      962.46     12.03 o 
   2  -3   4        1.14        1.41      0.32 o 
   3  -3   4        0.04       -0.04      0.30 o 
   4  -3   4       24.39       23.58      1.34 o 
   5  -3   4       42.52       40.95      0.79 o 
  -5  -2   4       31.52       33.60      0.58 o 
  -4  -2   4        0.02        0.25      0.10 o 
  -3  -2   4       50.83       49.59      0.59 o 
  -2  -2   4     4404.19     4335.63     33.24 o 
  -1  -2   4      483.93      508.49      6.07 o 
   0  -2   4       95.89       83.98      1.37 o 
   1  -2   4      255.21      245.85      2.78 o 
   2  -2   4        0.04        0.26      0.20 o 
   3  -2   4       49.50       44.78      1.18 o 
   4  -2   4      221.11      229.71      3.31 o 
   5  -2   4        0.89        0.55      0.13 o 
  -5  -1   4       85.02       85.03      1.04 o 
  -4  -1   4      576.87      590.44      4.79 o 
  -3  -1   4       14.04       14.00      0.25 o 
  -2  -1   4      123.32      113.89      1.13 o 
  -1  -1   4       41.82       42.35      0.89 o 
   0  -1   4      196.85      175.89      2.85 o 
   1  -1   4      725.20      736.22      9.46 o 
   2  -1   4        3.98        4.01      0.26 o 
   3  -1   4      705.18      703.29      7.11 o 
   4  -1   4      200.20      198.93      2.21 o 
   5  -1   4        5.66        6.77      0.25 o 
  -5   0   4        0.98        0.69      0.17 o 
  -4   0   4       38.12       35.66      0.54 o 
  -3   0   4       52.74       51.22      0.54 o 
  -2   0   4       48.03       45.52      0.48 o 
  -1   0   4      627.28      681.21      6.38 o 
   0   0   4      574.73      556.29      6.86 o 
   1   0   4      470.13      419.47      7.53 o 
   2   0   4      460.54      462.37      5.34 o 
   3   0   4      177.39      169.20      1.85 o 
   4   0   4      735.99      738.59      6.62 o 
   5   0   4       35.39       36.24      0.57 o 
   6   0   4       90.00       88.55      1.20 o 
  -5   1   4       47.65       50.39      0.79 o 
  -4   1   4      264.99      272.10      2.78 o 
  -3   1   4       83.46       84.06      0.82 o 
  -2   1   4       23.01       20.31      0.29 o 
  -1   1   4        3.79        3.00      0.15 o 
   0   1   4      483.44      449.42      4.31 o 
   1   1   4      698.21      709.00      9.40 o 
   2   1   4     2164.83     2330.65     22.21 o 
   3   1   4      289.30      294.04      3.90 o 
   4   1   4       32.64       33.00      0.50 o 
   5   1   4      219.63      220.68      2.23 o 
   6   1   4       20.18       20.34      0.48 o 
  -5   2   4       23.47       22.04      0.55 o 
  -4   2   4       25.97       26.06      0.44 o 
  -3   2   4        0.52        0.57      0.09 o 
  -2   2   4      399.13      388.80      3.13 o 
  -1   2   4      296.86      307.96      2.92 o 
   0   2   4     1181.86     1202.63     12.92 o 
   1   2   4      256.08      290.68      3.15 o 
   2   2   4       61.91       77.88      1.29 o 
   4   2   4       13.15       12.28      0.31 o 
   5   2   4        0.04        0.03      0.21 o 
   6   2   4       14.46       14.89      0.42 o 
  -5   3   4       42.87       41.95      1.07 o 
  -4   3   4       55.31       56.11      0.81 o 
  -3   3   4      119.91      120.77      1.36 o 
  -2   3   4      539.37      557.27      4.76 o 
  -1   3   4       74.71       82.05      0.82 o 
   0   3   4      299.00      278.18      6.15 o 
   1   3   4      111.39      112.91      1.05 o 
   2   3   4       63.79       82.69      0.97 o 
   3   3   4       34.36       25.66      1.25 o 
   4   3   4       21.33       23.57      0.47 o 
   5   3   4        2.35        2.02      0.20 o 
  -5   4   4       97.23       96.57      1.48 o 
  -4   4   4       29.52       31.14      0.68 o 
  -3   4   4       19.96       21.91      0.44 o 
  -2   4   4        2.94        4.75      0.19 o 
  -1   4   4      124.64      135.29      1.27 o 
   0   4   4      970.49     1066.28      8.34 o 
   1   4   4        9.01        6.87      0.16 o 
   2   4   4      279.87      275.72      2.52 o 
   3   4   4       48.43       47.17      0.63 o 
   4   4   4       28.67       28.04      0.54 o 
   5   4   4        3.78        3.25      0.25 o 
  -5   5   4        0.05       -0.02      0.19 o 
  -4   5   4       18.24       18.49      0.61 o 
  -3   5   4      963.73      974.50     10.14 o 
  -2   5   4       94.52       89.50      1.30 o 
  -1   5   4       47.03       38.85      0.46 o 
   0   5   4      397.19      407.34      3.09 o 
   1   5   4      114.26      111.49      0.96 o 
   2   5   4       58.98       59.42      0.63 o 
   3   5   4       53.58       53.54      0.69 o 
   4   5   4        0.96        1.21      0.16 o 
   5   5   4      318.93      305.77      3.32 o 
  -4   6   4       13.24       12.64      0.47 o 
  -3   6   4       34.69       32.07      0.86 o 
  -2   6   4      113.60      114.04      1.47 o 
  -1   6   4      152.86      162.67      1.76 o 
   0   6   4        2.08        2.07      0.12 o 
   1   6   4       32.73       37.67      0.53 o 
   2   6   4      408.89      413.61      3.42 o 
   3   6   4      433.68      442.92      4.04 o 
   4   6   4       95.43       95.46      1.13 o 
   5   6   4       26.59       29.32      0.61 o 
  -4   7   4      167.09      164.29      2.22 o 
  -3   7   4       58.64       58.75      1.17 o 
  -2   7   4      488.03      485.13      5.27 o 
  -1   7   4        7.96        5.96      0.29 o 
   0   7   4       37.64       35.98      0.51 o 
   1   7   4      271.25      251.63      3.19 o 
   2   7   4       17.77       16.78      0.35 o 
   3   7   4      367.90      370.46      3.13 o 
   4   7   4       41.32       41.32      0.66 o 
  -3   8   4        2.86        3.89      0.37 o 
  -2   8   4        8.38        8.74      0.37 o 
  -1   8   4       20.06       20.60      0.51 o 
   0   8   4      138.27      145.48      1.58 o 
   1   8   4      580.37      582.45      6.40 o 
   2   8   4        8.26        8.61      0.35 o 
   3   8   4        7.71        7.24      0.40 o 
   4   8   4        0.62        0.51      0.27 o 
  -2   9   4      173.35      172.43      2.20 o 
  -1   9   4      264.67      275.21      3.22 o 
   0   9   4        8.17        8.69      0.40 o 
   1   9   4       69.80       74.03      1.21 o 
   2   9   4       36.60       36.52      0.71 o 
   3   9   4        2.69        2.46      0.30 o 
  -1  10   4       54.50       56.79      1.30 o 
   0  10   4        4.51        5.30      0.46 o 
   1  10   4        5.67        3.93      0.41 o 
   2  10   4        1.60        1.60      0.26 o 
  -1  -9   5        2.43        3.30      0.58 o 
   0  -9   5      112.85      111.32      1.77 o 
   1  -9   5       20.57       21.61      0.65 o 
  -3  -8   5       30.33       29.86      2.42 o 
  -2  -8   5        0.02        0.37      0.22 o 
  -1  -8   5        8.17        7.61      0.54 o 
   0  -8   5       64.72       64.44      2.12 o 
   1  -8   5       18.06       19.33      0.67 o 
   2  -8   5        7.98        9.45      0.48 o 
  -3  -7   5       11.82       11.90      0.54 o 
  -2  -7   5       32.52       32.43      0.97 o 
  -1  -7   5      200.59      200.19      3.31 o 
   0  -7   5      137.06      138.06      2.37 o 
   1  -7   5      104.04      105.13      1.82 o 
   2  -7   5       83.35       79.85      1.42 o 
   3  -7   5       26.30       23.48      0.93 o 
  -4  -6   5       13.00       12.40      0.50 o 
  -3  -6   5       75.58       75.07      1.20 o 
  -2  -6   5       35.11       37.67      0.79 o 
  -1  -6   5       59.07       55.99      1.21 o 
   0  -6   5       33.89       34.89      0.83 o 
   1  -6   5       55.85       53.57      1.02 o 
   2  -6   5       99.01       84.55      2.06 o 
   3  -6   5      135.26      125.58      2.85 o 
   4  -6   5      152.89      164.26      3.54 o 
  -4  -5   5       14.62       15.33      0.52 o 
  -3  -5   5        7.89        8.20      0.29 o 
  -2  -5   5        0.03       -0.28      0.14 o 
  -1  -5   5      507.36      518.42      6.33 o 
   0  -5   5      133.70      139.18      2.23 o 
   1  -5   5      108.14      102.54      1.63 o 
   2  -5   5      118.95      108.86      1.53 o 
   3  -5   5      120.31      121.32      3.61 o 
   4  -5   5       66.49       65.07      2.49 o 
  -5  -4   5        5.71        7.95      0.42 o 
  -4  -4   5       91.45       89.62      1.86 o 
  -3  -4   5     1236.79     1236.12     11.18 o 
  -2  -4   5       21.69       20.58      0.48 o 
  -1  -4   5        1.68        0.95      0.14 o 
   0  -4   5      387.39      315.65     44.87 o 
   1  -4   5      269.97      265.10      5.49 o 
   2  -4   5      200.22      201.86      5.16 o 
   3  -4   5      102.66      101.65      3.11 o 
   4  -4   5       13.27       15.32      1.12 o 
   5  -4   5        1.49        0.76      0.38 o 
  -5  -3   5       43.74       42.18      0.84 o 
  -4  -3   5        2.86        3.26      0.35 o 
  -3  -3   5      121.72      117.49      1.31 o 
  -2  -3   5      339.58      329.19      3.76 o 
  -1  -3   5      680.40      660.84      7.16 o 
   0  -3   5        4.54        5.55      0.22 o 
   1  -3   5      181.00      171.91      2.23 o 
   2  -3   5      254.19      266.32      4.67 o 
   3  -3   5       22.17       23.08      1.19 o 
   4  -3   5      145.16      147.68      3.11 o 
   5  -3   5        5.84        9.18      0.44 o 
  -5  -2   5        1.69        1.40      0.31 o 
  -4  -2   5      124.99      127.83      1.48 o 
  -3  -2   5        9.29        7.87      0.20 o 
  -2  -2   5      252.53      257.99      2.15 o 
  -1  -2   5     1052.23      984.49     11.57 o 
   0  -2   5        4.64        3.94      0.14 o 
   1  -2   5       29.66       32.17      0.90 o 
   2  -2   5      170.11      183.15      3.31 o 
   3  -2   5      786.94      812.09     11.07 o 
   4  -2   5       70.53       69.79      1.44 o 
   5  -2   5       49.07       51.16      1.05 o 
  -5  -1   5       21.44       18.84      0.47 o 
  -4  -1   5       11.74       12.32      0.42 o 
  -3  -1   5      193.44      182.12      1.61 o 
  -2  -1   5       29.19       23.93      0.34 o 
  -1  -1   5      109.12      111.74      1.16 o 
   0  -1   5       73.82       85.13      2.18 o 
   1  -1   5        0.13        0.67      0.11 o 
   2  -1   5      568.82      559.56      7.64 o 
   3  -1   5      405.46      405.83      5.76 o 
   4  -1   5      550.51      564.06      6.66 o 
   5  -1   5       45.36       44.17      0.62 o 
  -5   0   5       79.42       79.08      1.08 o 
  -4   0   5        0.75        0.48      0.11 o 
  -3   0   5       71.68       67.97      0.72 o 
  -2   0   5      282.55      288.40      2.38 o 
  -1   0   5      196.82      192.22      1.76 o 
   0   0   5      525.78      545.56      6.77 o 
   1   0   5      508.35      512.37      5.62 o 
   2   0   5      420.92      434.30      5.05 o 
   3   0   5        3.71        3.77      0.29 o 
   4   0   5     1007.17     1020.59     10.18 o 
   5   0   5        0.49        0.86      0.14 o 
  -5   1   5        3.42        3.92      0.25 o 
  -4   1   5       44.64       47.79      0.72 o 
  -3   1   5       20.27       16.71      0.32 o 
  -2   1   5       20.97       20.07      0.29 o 
  -1   1   5       16.16       13.89      0.22 o 
   0   1   5      737.89      734.91      7.67 o 
   1   1   5      405.95      494.76      6.25 o 
   2   1   5      389.55      448.66      4.85 o 
   3   1   5       10.65        8.14      0.22 o 
   4   1   5       27.68       27.35      0.45 o 
   5   1   5       46.32       48.57      0.75 o 
  -5   2   5        3.08        2.37      0.23 o 
  -4   2   5       33.04       33.81      0.60 o 
  -3   2   5      151.44      145.92      1.30 o 
  -2   2   5     1455.22     1527.15     10.33 o 
  -1   2   5     1012.15     1070.74      9.87 o 
   0   2   5       19.08       21.51      0.53 o 
   1   2   5       95.65      102.58      1.53 o 
   2   2   5      213.82      218.49      3.17 o 
   3   2   5       31.81       29.35      1.16 o 
   4   2   5      279.99      269.45      2.61 o 
   5   2   5       62.33       63.58      0.86 o 
  -5   3   5      143.63      147.00      1.75 o 
  -4   3   5     1219.93     1243.89     10.51 o 
  -3   3   5      210.26      208.42      2.18 o 
  -2   3   5        1.55        1.17      0.10 o 
  -1   3   5      297.81      325.62      2.83 o 
   0   3   5      212.59      218.35      2.10 o 
   1   3   5      450.27      434.12      3.82 o 
   2   3   5      758.62      768.49      8.16 o 
   3   3   5      178.68      158.70      2.30 o 
   4   3   5       56.23       55.30      0.80 o 
   5   3   5       25.05       24.82      0.53 o 
  -5   4   5       19.97       20.51      0.73 o 
  -4   4   5      133.70      136.15      1.61 o 
  -3   4   5        7.94        8.49      0.30 o 
  -2   4   5      407.42      415.78      3.94 o 
  -1   4   5       56.58       75.42      0.80 o 
   0   4   5      728.14      711.77      5.25 o 
   1   4   5      424.68      428.34      3.69 o 
   2   4   5       66.66       64.24      0.79 o 
   3   4   5        2.48        2.41      0.22 o 
   4   4   5       22.97       22.92      0.50 o 
   5   4   5       11.31        8.69      0.35 o 
  -5   5   5        0.54        0.74      0.22 o 
  -4   5   5       41.37       39.91      0.69 o 
  -3   5   5      263.00      270.45      2.80 o 
  -2   5   5      469.69      474.72      4.49 o 
  -1   5   5      117.26      110.59      1.10 o 
   0   5   5      217.65      218.74      2.03 o 
   1   5   5       17.74       19.39      0.31 o 
   2   5   5      923.79      926.88      8.05 o 
   3   5   5       59.00       56.12      0.72 o 
   4   5   5      151.87      149.30      1.78 o 
   5   5   5      155.97      153.01      1.88 o 
  -4   6   5      213.63      218.71      2.41 o 
  -3   6   5      143.51      139.26      1.79 o 
  -2   6   5        2.48        3.98      0.24 o 
  -1   6   5      300.45      293.85      2.88 o 
   0   6   5       16.66       14.46      0.33 o 
   1   6   5      151.85      146.52      1.35 o 
   2   6   5      697.91      707.33      5.69 o 
   3   6   5      255.27      252.57      2.44 o 
   4   6   5      118.49      121.86      1.36 o 
   5   6   5        9.64        7.46      0.33 o 
  -4   7   5       94.22       97.01      1.53 o 
  -3   7   5        6.16        7.35      0.35 o 
  -2   7   5        1.14        1.64      0.19 o 
  -1   7   5       72.97       62.09      0.80 o 
   0   7   5      171.24      157.10      1.56 o 
   1   7   5      121.29      120.99      1.55 o 
   2   7   5        5.92        5.60      0.25 o 
   3   7   5      541.52      544.39      4.93 o 
   4   7   5       20.79       21.74      0.47 o 
  -3   8   5        4.25        5.60      0.34 o 
  -2   8   5       82.13       80.87      1.40 o 
  -1   8   5      168.12      163.19      2.04 o 
   0   8   5        1.08        0.12      0.17 o 
   1   8   5       21.46       18.55      0.47 o 
   2   8   5      148.84      146.30      2.55 o 
   3   8   5       16.59       16.21      0.63 o 
   4   8   5       24.91       23.38      0.74 o 
  -2   9   5      193.34      210.42      3.25 o 
  -1   9   5       73.16       72.69      1.15 o 
   0   9   5      221.68      202.31      4.82 o 
   1   9   5        3.99        4.04      0.37 o 
   2   9   5        3.46        3.18      0.25 o 
   3   9   5      100.30      101.48      1.77 o 
  -1  10   5        0.49        0.95      0.22 o 
   0  10   5       57.91       55.39      1.39 o 
   1  10   5      207.68      193.66      2.67 o 
   2  10   5      207.72      211.52      2.62 o 
  -2  -8   6        5.63        5.29      0.36 o 
  -1  -8   6        2.98        3.95      0.44 o 
   0  -8   6       34.84       36.03      1.70 o 
   1  -8   6      158.09      153.42      2.61 o 
   2  -8   6        7.14        7.31      0.38 o 
  -3  -7   6        0.27       -0.01      0.24 o 
  -2  -7   6        5.84        5.48      0.38 o 
  -1  -7   6       21.70       21.05      0.76 o 
   0  -7   6      105.40      100.60      1.85 o 
   1  -7   6       43.25       44.09      0.99 o 
   2  -7   6      230.28      217.30      3.33 o 
   3  -7   6       40.50       40.51      1.27 o 
  -4  -6   6        0.22       -0.22      0.60 o 
  -3  -6   6       19.82       20.25      0.53 o 
  -2  -6   6       10.19       11.39      0.58 o 
  -1  -6   6       16.08       14.66      0.61 o 
   0  -6   6       35.24       36.46      0.87 o 
   1  -6   6       59.08       56.49      1.08 o 
   2  -6   6       95.87       93.42      2.24 o 
  -4  -5   6        3.87        4.49      0.32 o 
  -3  -5   6       12.63       12.39      0.72 o 
  -2  -5   6      123.31      129.54      1.66 o 
  -1  -5   6       72.28       69.02      1.17 o 
   0  -5   6       25.49       27.79      0.59 o 
   1  -5   6       66.07       65.44      1.14 o 
   4  -5   6        6.14        9.88      0.76 o 
  -5  -4   6       70.07       73.81      1.72 o 
  -4  -4   6        0.13        0.55      0.21 o 
  -3  -4   6       12.70       11.37      0.35 o 
  -2  -4   6        6.95        6.79      0.51 o 
  -1  -4   6      268.80      266.25      3.41 o 
   0  -4   6      325.65      337.32      5.10 o 
   1  -4   6       40.99       43.47      1.53 o 
   2  -4   6        2.30        3.42      0.78 o 
   3  -4   6       39.48       40.34      1.55 o 
   4  -4   6       32.36       33.97      1.17 o 
  -5  -3   6        1.16        0.82      0.30 o 
  -4  -3   6       18.77       18.19      0.54 o 
  -3  -3   6      871.60      878.76      8.05 o 
  -2  -3   6      272.03      277.86      3.06 o 
  -1  -3   6       34.98       29.06      0.50 o 
   1  -3   6        1.71        1.51      0.12 o 
   2  -3   6        1.03        1.54      0.24 o 
   3  -3   6       84.95       84.82      3.59 o 
   4  -3   6        0.37        0.67      0.30 o 
   5  -3   6      337.88      344.36      6.47 o 
  -5  -2   6      174.30      182.10      2.51 o 
  -4  -2   6        4.20        3.29      0.26 o 
  -3  -2   6      149.69      149.57      1.59 o 
  -2  -2   6        0.36        0.52      0.10 o 
  -1  -2   6       85.99       78.12      0.99 o 
   0  -2   6      135.20      120.11      2.06 o 
   1  -2   6       25.95       25.78      0.64 o 
   2  -2   6      541.12      533.90      9.05 o 
   3  -2   6      608.69      617.65     10.42 o 
   4  -2   6       12.63       13.23      0.59 o 
   5  -2   6       90.27       96.71      2.39 o 
  -5  -1   6       28.37       28.19      1.12 o 
  -4  -1   6       26.37       27.73      0.78 o 
  -3  -1   6       26.94       25.89      0.42 o 
  -2  -1   6      158.20      175.83      1.53 o 
  -1  -1   6       44.65       43.80      0.56 o 
   0  -1   6      336.95      357.48      3.82 o 
   1  -1   6      331.26      338.51      4.26 o 
   2  -1   6      306.60      288.94      3.45 o 
   3  -1   6      523.06      511.12      7.15 o 
   4  -1   6       66.04       66.10      1.40 o 
   5  -1   6       85.71       91.30      1.32 o 
  -5   0   6      108.03      106.15      1.51 o 
  -4   0   6       68.18       69.05      0.84 o 
  -3   0   6        2.59        2.20      0.14 o 
  -2   0   6       23.15       26.60      0.34 o 
  -1   0   6      237.15      217.14      1.80 o 
   0   0   6      255.75      245.26      3.18 o 
   1   0   6     1765.43     1830.32     27.34 o 
   2   0   6      185.93      194.28      2.28 o 
   3   0   6        1.11        0.75      0.11 o 
   4   0   6      119.08      118.47      1.44 o 
   5   0   6       49.54       49.73      0.69 o 
  -5   1   6        5.79        4.75      0.32 o 
  -4   1   6        5.17        4.40      0.20 o 
  -3   1   6      160.29      154.52      1.51 o 
  -2   1   6      337.90      325.66      2.51 o 
  -1   1   6      579.83      556.13      4.40 o 
   0   1   6       42.09       44.53      0.63 o 
   1   1   6        7.30        4.59      0.21 o 
   2   1   6       18.09       26.69      0.44 o 
   3   1   6       35.24       35.87      0.48 o 
   4   1   6       37.01       38.05      0.60 o 
   5   1   6       33.53       34.11      0.56 o 
  -5   2   6       64.32       67.08      1.00 o 
  -4   2   6       79.93       83.85      1.10 o 
  -3   2   6      348.32      354.12      3.16 o 
  -2   2   6       77.32       76.34      0.79 o 
  -1   2   6      243.01      228.48      1.91 o 
   0   2   6       25.98       24.25      0.35 o 
   1   2   6       23.10       32.23      0.56 o 
   3   2   6       42.44       47.59      0.66 o 
   4   2   6        1.92        2.53      0.18 o 
   5   2   6        5.91        6.00      0.27 o 
  -5   3   6        0.68        1.28      0.20 o 
  -4   3   6        0.30        0.60      0.16 o 
  -3   3   6        2.37        2.43      0.14 o 
  -2   3   6       19.56       21.50      0.31 o 
  -1   3   6      373.46      398.78      3.94 o 
   0   3   6       39.21       36.43      0.42 o 
   1   3   6      125.55      124.07      1.46 o 
   2   3   6      114.14      109.75      1.48 o 
   3   3   6       69.95       65.58      0.87 o 
   4   3   6       22.53       21.50      0.52 o 
   5   3   6        2.38        2.20      0.22 o 
  -5   4   6       24.25       25.66      0.59 o 
  -4   4   6      212.12      216.03      2.12 o 
  -3   4   6       70.92       70.23      0.95 o 
  -2   4   6        9.89        8.75      0.26 o 
  -1   4   6      529.04      542.77      4.71 o 
   0   4   6       55.95       52.69      0.73 o 
   1   4   6      427.03      416.19      4.01 o 
   2   4   6        1.44        1.63      0.14 o 
   3   4   6       34.88       36.47      0.72 o 
   4   4   6      636.27      611.03      6.09 o 
   5   4   6       26.72       24.90      0.56 o 
  -4   5   6       61.95       60.12      0.98 o 
  -3   5   6       87.08       88.10      1.14 o 
  -2   5   6      154.81      157.10      1.66 o 
  -1   5   6        7.27        7.89      0.23 o 
   0   5   6      116.71      124.10      1.31 o 
   1   5   6      377.21      374.70      3.29 o 
   2   5   6      958.66      981.41      8.51 o 
   3   5   6      110.48      104.54      1.15 o 
   4   5   6       59.78       60.39      0.92 o 
   5   5   6       30.74       30.56      0.65 o 
  -4   6   6       26.58       25.42      0.60 o 
  -3   6   6      350.74      357.51      3.65 o 
  -2   6   6        7.21        9.25      0.28 o 
  -1   6   6       48.19       40.93      0.60 o 
   0   6   6      207.73      187.15      1.82 o 
   1   6   6       24.33       24.97      0.38 o 
   2   6   6      221.64      222.54      2.17 o 
   3   6   6       98.18       97.14      1.12 o 
   4   6   6       17.58       16.72      0.42 o 
  -3   7   6       50.50       53.38      1.04 o 
  -2   7   6        9.85        8.21      0.41 o 
  -1   7   6       67.53       77.21      0.96 o 
   0   7   6      568.15      566.59      6.97 o 
   1   7   6        1.34        0.76      0.14 o 
   2   7   6      108.42      108.54      1.09 o 
   3   7   6       16.35       17.49      0.41 o 
   4   7   6        6.73        7.15      0.31 o 
  -3   8   6      172.14      175.13      2.25 o 
  -2   8   6      239.58      251.75      2.99 o 
  -1   8   6       38.36       38.88      0.84 o 
   0   8   6      203.34      202.06      2.97 o 
   1   8   6      114.73      118.28      1.56 o 
   2   8   6        7.60        7.92      0.34 o 
   3   8   6        0.17        0.21      0.25 o 
  -2   9   6      115.85      115.07      1.66 o 
  -1   9   6       12.72       12.50      0.62 o 
   0   9   6        8.88        8.96      0.41 o 
   1   9   6        5.13        6.48      0.46 o 
   2   9   6       61.22       57.34      1.14 o 
   3   9   6       18.84       16.70      0.64 o 
   0  10   6       80.27       70.58      1.63 o 
   1  10   6        8.71        8.71      0.44 o 
  -1  -8   7       72.19       71.06      1.61 o 
   0  -8   7       48.61       48.58      1.21 o 
   1  -8   7      105.02      101.71      1.90 o 
  -3  -7   7        6.19        7.01      0.47 o 
  -2  -7   7       18.23       19.09      0.62 o 
  -1  -7   7        5.88        4.62      0.44 o 
   0  -7   7       22.95       23.87      0.94 o 
   1  -7   7       41.69       39.40      0.94 o 
   2  -7   7      115.41      111.45      2.15 o 
  -3  -6   7        0.13        0.15      0.32 o 
  -2  -6   7      235.90      232.28      2.74 o 
  -1  -6   7      116.18      114.52      1.78 o 
   0  -6   7       24.24       21.22      0.68 o 
   1  -6   7       42.41       40.78      1.13 o 
   2  -6   7       41.22       41.36      1.24 o 
  -4  -5   7      590.96      564.86     28.44 o 
  -3  -5   7       50.49       46.56      0.88 o 
  -2  -5   7        0.91        1.34      0.21 o 
  -1  -5   7       98.10       93.52      1.49 o 
   0  -5   7      143.90      136.39      1.90 o 
   1  -5   7      124.41      123.41      1.97 o 
   2  -5   7      155.35      149.97      3.27 o 
  -4  -4   7       26.69       24.52      0.77 o 
  -3  -4   7      153.08      152.91      1.95 o 
  -2  -4   7      161.06      159.13      1.94 o 
  -1  -4   7        8.22        8.91      0.40 o 
   0  -4   7       82.47       79.20      1.20 o 
   1  -4   7      287.27      291.63      3.55 o 
   3  -4   7       80.94       85.17      2.73 o 
   4  -4   7        5.35        8.74      0.64 o 
  -4  -3   7        0.01       -0.02      0.19 o 
  -3  -3   7      150.23      149.31      1.62 o 
  -2  -3   7      425.54      405.83      4.36 o 
  -1  -3   7       13.23       13.75      0.44 o 
   0  -3   7       31.14       30.27      0.71 o 
   1  -3   7       44.34       45.27      0.89 o 
   2  -3   7      615.21      628.02     10.41 o 
   3  -3   7       29.08       26.52      0.90 o 
   4  -3   7      102.12      110.15      2.47 o 
  -5  -2   7        0.06       -0.01      0.21 o 
  -4  -2   7       77.15       79.68      1.30 o 
  -3  -2   7       19.29       19.67      0.55 o 
  -2  -2   7        0.01        0.38      0.14 o 
  -1  -2   7       33.63       33.62      0.55 o 
   0  -2   7       32.32       36.09      0.68 o 
   1  -2   7      499.25      496.27      6.19 o 
   2  -2   7      291.89      298.94      5.41 o 
   3  -2   7      848.04      866.47     14.38 o 
   4  -2   7       57.58       57.93      1.57 o 
   5  -2   7        9.09        9.68      0.79 o 
  -5  -1   7        2.96        2.44      0.44 o 
  -4  -1   7       27.52       26.87      0.89 o 
  -3  -1   7       27.83       30.28      0.56 o 
  -2  -1   7       60.95       63.42      0.71 o 
  -1  -1   7      154.61      150.70      2.67 o 
   0  -1   7      553.32      545.32      6.86 o 
   1  -1   7      314.55      329.04      4.01 o 
   2  -1   7        3.95        3.63      0.25 o 
   3  -1   7      869.07      897.26     12.22 o 
   4  -1   7        0.76        1.44      0.29 o 
   5  -1   7       14.50       14.97      0.66 o 
  -5   0   7       14.39       14.37      0.85 o 
  -4   0   7        0.01       -0.08      0.15 o 
  -3   0   7        7.44        7.66      0.72 o 
  -2   0   7       17.54       15.12      0.30 o 
  -1   0   7      357.52      338.06      3.63 o 
   0   0   7      151.46      185.94      2.51 o 
   1   0   7      200.05      228.84      2.86 o 
   2   0   7        6.47        8.55      0.26 o 
   3   0   7       23.65       23.58      0.44 o 
   4   0   7       30.37       31.43      0.55 o 
   5   0   7       86.82       85.30      1.01 o 
  -5   1   7        3.23        2.70      0.39 o 
  -4   1   7       65.72       66.77      1.11 o 
  -3   1   7      506.96      526.04      5.70 o 
  -2   1   7      571.69      576.79      4.63 o 
  -1   1   7        5.85        6.77      0.19 o 
   0   1   7      169.13      172.60      1.99 o 
   1   1   7       54.81       52.15      0.77 o 
   2   1   7       35.03       34.48      0.59 o 
   3   1   7      278.51      269.57      2.94 o 
   4   1   7       94.37       92.99      1.12 o 
   5   1   7       26.32       28.12      0.51 o 
  -5   2   7      625.65      629.10      9.94 o 
  -4   2   7      131.85      135.55      1.53 o 
  -3   2   7       12.39       11.55      0.33 o 
  -2   2   7       29.12       28.26      0.38 o 
  -1   2   7       83.85       84.62      0.82 o 
   0   2   7      220.26      213.54      2.38 o 
   1   2   7      784.65      805.32      8.90 o 
   3   2   7      202.36      191.56      2.06 o 
   4   2   7       11.70       11.19      0.32 o 
   5   2   7        5.37        5.21      0.28 o 
  -5   3   7       42.93       42.19      0.86 o 
  -4   3   7        4.64        3.70      0.25 o 
  -3   3   7       85.37       85.89      0.97 o 
  -2   3   7        6.52       10.78      0.27 o 
  -1   3   7      296.85      281.43      2.52 o 
   0   3   7      615.74      617.84      5.12 o 
   1   3   7       92.98       92.25      0.98 o 
   2   3   7       16.58       16.15      0.36 o 
   3   3   7       20.81       16.23      0.38 o 
   4   3   7       10.28        6.84      0.29 o 
   5   3   7       97.27       95.00      1.27 o 
  -4   4   7      269.43      279.07      2.96 o 
  -3   4   7      271.12      274.35      2.33 o 
  -2   4   7       76.06       76.71      0.79 o 
  -1   4   7      254.97      245.25      2.05 o 
   0   4   7        0.92        1.42      0.12 o 
   1   4   7     1003.86     1010.08      8.74 o 
   2   4   7       46.25       43.50      0.58 o 
   3   4   7      225.08      220.83      2.40 o 
   4   4   7      154.99      149.22      1.77 o 
   5   4   7      109.10      104.43      1.51 o 
  -4   5   7       75.66       76.35      0.98 o 
  -3   5   7       12.59       12.95      0.39 o 
  -2   5   7      267.58      263.15      2.64 o 
  -1   5   7      112.71      106.28      1.68 o 
   0   5   7      149.09      143.46      1.33 o 
   1   5   7      460.73      453.58      3.72 o 
   2   5   7      420.36      416.13      3.78 o 
   3   5   7      169.89      171.35      1.97 o 
   4   5   7        2.80        5.33      0.31 o 
  -4   6   7       28.60       29.50      0.63 o 
  -3   6   7        1.56        1.67      0.25 o 
  -2   6   7        8.11        7.32      0.38 o 
  -1   6   7      151.15      134.97      2.19 o 
   0   6   7       84.78       83.25      0.94 o 
   1   6   7       50.77       49.30      0.59 o 
   2   6   7      509.77      522.79      4.73 o 
   3   6   7       88.00       86.16      1.04 o 
   4   6   7        1.25        0.99      0.20 o 
  -3   7   7       40.20       40.16      0.80 o 
  -2   7   7      110.38      108.01      1.72 o 
  -1   7   7        0.61        0.31      0.15 o 
   0   7   7        5.82        5.32      0.31 o 
   1   7   7      303.45      301.32      3.14 o 
   2   7   7       31.25       30.75      0.54 o 
   3   7   7       15.24       15.29      0.40 o 
   4   7   7       25.56       26.40      0.59 o 
  -2   8   7       72.80       73.21      1.67 o 
  -1   8   7      339.98      317.55      4.10 o 
   0   8   7        0.02        0.40      0.17 o 
   1   8   7        0.12        0.31      0.15 o 
   2   8   7       80.09       80.07      1.46 o 
   3   8   7       93.44       95.79      1.51 o 
  -1   9   7       24.22       22.58      1.03 o 
   0   9   7      169.99      158.94      2.26 o 
   1   9   7      227.77      238.65      4.45 o 
   2   9   7      113.92      117.54      1.82 o 
  -2  -7   8       15.59       18.96      0.81 o 
  -1  -7   8       35.33       38.93      1.09 o 
   0  -7   8       11.26       10.34      0.65 o 
   1  -7   8       14.94       14.65      0.59 o 
  -3  -6   8       64.44       70.83      1.18 o 
  -2  -6   8       24.84       25.19      0.63 o 
  -1  -6   8       15.87       15.10      0.90 o 
   0  -6   8        6.72        6.85      0.46 o 
   1  -6   8        9.73       10.07      0.48 o 
   2  -6   8       45.89       49.74      1.46 o 
  -3  -5   8       14.39       12.93      0.63 o 
  -2  -5   8       63.96       65.08      1.04 o 
  -1  -5   8       96.01       96.78      1.56 o 
   0  -5   8       53.03       53.62      0.96 o 
   1  -5   8       10.59        9.76      0.51 o 
   2  -5   8       31.55       31.08      0.99 o 
  -4  -4   8      162.13      157.58      8.73 o 
  -3  -4   8      116.93      118.58      1.63 o 
  -2  -4   8        8.21        8.88      0.38 o 
  -1  -4   8      167.12      166.20      2.33 o 
   0  -4   8        4.68        4.18      0.28 o 
   1  -4   8       37.64       38.21      0.82 o 
  -4  -3   8       78.05       83.50      3.36 o 
  -3  -3   8        9.08       11.74      0.63 o 
  -2  -3   8       19.15       19.27      0.50 o 
  -1  -3   8        0.02       -0.07      0.18 o 
   0  -3   8       23.46       23.36      0.71 o 
   1  -3   8      237.14      238.58      2.95 o 
   3  -3   8       11.32       11.39      0.59 o 
   4  -3   8      127.70      135.71      2.89 o 
  -4  -2   8       13.79       14.02      0.55 o 
  -3  -2   8       38.52       40.68      0.68 o 
  -2  -2   8        0.07        0.34      0.16 o 
  -1  -2   8      239.12      244.79      3.18 o 
   0  -2   8      154.48      152.22      3.79 o 
   1  -2   8      233.89      230.74      2.54 o 
   2  -2   8      222.32      217.56      3.63 o 
   3  -2   8       64.02       63.81      1.53 o 
   4  -2   8       35.61       40.50      2.00 o 
  -4  -1   8       16.06       17.64      0.62 o 
  -3  -1   8       40.97       42.35      0.71 o 
  -2  -1   8       71.77       70.11      1.02 o 
  -1  -1   8       80.55       73.41      0.99 o 
   0  -1   8      666.59      655.99      8.21 o 
   1  -1   8       47.09       47.90      1.22 o 
   2  -1   8       40.27       37.99      0.67 o 
   3  -1   8       11.70       13.75      1.16 o 
   4  -1   8       89.27       95.32      1.83 o 
  -5   0   8       16.11       15.23      0.89 o 
  -4   0   8       66.60       67.83      1.32 o 
  -3   0   8      191.08      182.31      2.83 o 
  -2   0   8      263.55      256.23      2.34 o 
  -1   0   8        0.86        1.41      0.16 o 
   0   0   8      117.92      120.35      1.75 o 
   1   0   8        1.45        2.81      0.21 o 
   2   0   8       24.77       25.50      0.50 o 
   3   0   8      110.09      110.63      1.47 o 
   4   0   8       51.05       51.63      0.84 o 
   5   0   8      168.22      185.86      1.91 o 
  -5   1   8       47.49       47.09      1.54 o 
  -4   1   8      173.80      179.01      2.47 o 
  -3   1   8       20.36       21.70      0.55 o 
  -2   1   8      132.50      123.50      1.25 o 
  -1   1   8        0.52        1.34      0.27 o 
   0   1   8        0.03        0.57      0.18 o 
   1   1   8       70.11       61.74      0.91 o 
   2   1   8       49.99       55.99      0.82 o 
   3   1   8        1.45        2.78      0.16 o 
   4   1   8       31.57       30.70      0.52 o 
   5   1   8        3.51        4.09      0.24 o 
  -4   2   8       11.37       12.13      0.46 o 
  -3   2   8        0.02        0.28      0.16 o 
  -2   2   8       73.96       81.28      0.90 o 
  -1   2   8       51.14       50.38      0.60 o 
   0   2   8       10.59        9.11      0.26 o 
   1   2   8      107.46       99.35      1.37 o 
   2   2   8      127.48      121.57      1.40 o 
   3   2   8      137.85      130.15      1.50 o 
   4   2   8       22.11       18.62      0.52 o 
   5   2   8       41.27       40.10      0.69 o 
  -4   3   8       29.54       31.26      2.65 o 
  -3   3   8        0.31        0.13      0.16 o 
  -2   3   8      299.32      295.99      3.34 o 
  -1   3   8       28.97       28.45      0.60 o 
   0   3   8      631.11      607.21      5.75 o 
   1   3   8       49.99       50.73      0.64 o 
   2   3   8       94.64       95.09      1.17 o 
   3   3   8      704.30      676.17      6.65 o 
   4   3   8       56.09       49.24      0.77 o 
   5   3   8        9.90        9.69      0.43 o 
  -4   4   8       48.92       50.01      1.29 o 
  -3   4   8       73.01       71.67      1.18 o 
  -2   4   8       46.82       46.01      0.84 o 
  -1   4   8      130.28      139.52      1.39 o 
   0   4   8      197.72      196.94      1.73 o 
   1   4   8     1356.41     1374.79     11.83 o 
   2   4   8       57.22       55.67      0.82 o 
   3   4   8       98.19      102.13      1.30 o 
   4   4   8       27.18       28.86      0.59 o 
  -4   5   8      173.13      176.31      3.27 o 
  -3   5   8       37.80       42.00      0.77 o 
  -2   5   8       56.39       50.92      0.78 o 
  -1   5   8      112.07      100.40      1.16 o 
   0   5   8       17.53       18.10      0.32 o 
   1   5   8       55.07       55.82      0.73 o 
   2   5   8      132.77      131.18      1.40 o 
   3   5   8        3.16        3.25      0.24 o 
   4   5   8       32.87       28.41      0.61 o 
  -3   6   8        0.83        0.49      0.24 o 
  -2   6   8       12.08       14.72      0.47 o 
  -1   6   8      341.84      341.77      4.82 o 
   0   6   8        1.96        2.63      0.16 o 
   1   6   8      256.48      261.25      2.53 o 
   2   6   8      110.81      112.87      1.27 o 
   3   6   8       10.11       10.84      0.33 o 
   4   6   8       29.80       29.94      0.65 o 
  -3   7   8      141.90      143.09      3.30 o 
  -2   7   8       71.66       69.78      1.17 o 
  -1   7   8      349.19      332.78      4.27 o 
   0   7   8      200.52      205.46      2.75 o 
   1   7   8        5.07        5.20      0.30 o 
   2   7   8        2.41        2.41      0.27 o 
   3   7   8       35.80       35.21      0.61 o 
  -2   8   8       26.93       26.53      0.97 o 
  -1   8   8       10.82       11.31      0.45 o 
   0   8   8        1.29        2.49      0.32 o 
   1   8   8       48.94       45.08      0.78 o 
   2   8   8       18.79       16.54      0.61 o 
   3   8   8       57.24       61.12      1.13 o 
  -1   9   8       14.56       12.36      0.64 o 
   0   9   8       13.24       13.08      0.49 o 
   1   9   8      181.05      191.25      3.52 o 
   0  -7   9        8.91        8.68      0.60 o 
  -2  -6   9       13.52       12.68      0.60 o 
  -1  -6   9       62.09       61.32      1.20 o 
   0  -6   9       51.67       54.29      1.04 o 
   1  -6   9      111.97      113.87      1.99 o 
   2  -6   9       20.80       20.75      0.59 o 
  -3  -5   9       41.38       41.05      0.85 o 
  -2  -5   9        8.97       10.81      0.44 o 
  -1  -5   9       25.97       25.42      1.09 o 
   0  -5   9      218.77      213.56      2.86 o 
   1  -5   9        0.30       -0.67      0.34 o 
   2  -5   9       27.48       24.79      0.92 o 
  -3  -4   9      124.10      128.39      1.75 o 
  -2  -4   9       26.27       27.10      0.63 o 
  -1  -4   9       20.93       20.78      0.62 o 
   0  -4   9        0.12        0.38      0.20 o 
   1  -4   9      292.21      301.75      3.75 o 
   2  -4   9        3.21        2.21      0.33 o 
  -4  -3   9        2.87        2.50      0.53 o 
  -3  -3   9       15.02       15.31      0.50 o 
  -2  -3   9       17.02       15.21      0.59 o 
  -1  -3   9       66.06       66.56      1.17 o 
   0  -3   9      273.46      272.11      3.48 o 
   1  -3   9      120.86      121.35      1.65 o 
   2  -3   9      717.69      738.44     14.87 o 
  -4  -2   9        0.44        0.24      0.25 o 
  -3  -2   9        9.70       10.39      0.49 o 
  -2  -2   9       26.51       26.06      0.58 o 
  -1  -2   9      225.53      222.54      2.97 o 
   0  -2   9      182.83      178.52      2.38 o 
   1  -2   9       11.03        9.95      0.53 o 
   2  -2   9      387.89      390.76      8.03 o 
   3  -2   9        1.86        1.97      0.42 o 
   4  -2   9        0.17        0.16      0.26 o 
  -4  -1   9        0.38        0.87      0.25 o 
  -3  -1   9        8.46        8.80      0.39 o 
  -2  -1   9       74.35       77.12      1.19 o 
  -1  -1   9       24.21       27.05      0.54 o 
   0  -1   9       64.03       69.54      1.61 o 
   1  -1   9       45.30       45.70      0.68 o 
   2  -1   9       30.15       29.65      0.60 o 
   3  -1   9        8.27       10.04      0.80 o 
   4  -1   9      117.91      112.17      3.53 o 
  -4   0   9      140.63      151.43      2.47 o 
  -3   0   9      242.28      240.27      3.64 o 
  -2   0   9       22.68       25.59      0.66 o 
  -1   0   9      107.92      102.24      1.23 o 
   0   0   9        3.94        3.43      0.22 o 
   1   0   9       17.10       17.54      0.38 o 
   2   0   9      152.86      149.24      1.75 o 
   3   0   9       81.42       80.18      1.17 o 
   4   0   9       54.24       54.83      0.90 o 
  -4   1   9        7.48        8.01      1.26 o 
  -3   1   9        0.03        0.11      0.15 o 
  -2   1   9       25.68       25.98      0.43 o 
  -1   1   9       50.34       48.69      0.75 o 
   0   1   9      409.23      411.98      4.53 o 
   1   1   9      133.25      122.57      1.52 o 
   2   1   9      352.37      335.20      3.40 o 
   3   1   9        0.39        0.45      0.14 o 
   4   1   9        0.57        0.97      0.15 o 
  -4   2   9       11.59       11.34      0.48 o 
  -3   2   9        0.01        0.07      0.24 o 
  -2   2   9       66.48       61.66      0.75 o 
  -1   2   9      498.66      494.13      4.78 o 
   0   2   9      168.60      169.61      1.79 o 
   1   2   9       81.92       77.50      1.00 o 
   2   2   9       22.00       19.60      0.42 o 
   3   2   9        4.32        2.45      0.24 o 
   4   2   9       96.14       93.28      1.20 o 
  -4   3   9       92.85       96.10      1.51 o 
  -3   3   9       50.94       50.92      0.94 o 
  -2   3   9      165.66      162.92      2.23 o 
  -1   3   9       13.62       12.78      0.29 o 
   0   3   9      596.42      591.50      5.64 o 
   1   3   9        8.61        8.45      0.30 o 
   2   3   9      225.20      223.67      2.42 o 
   3   3   9       74.64       71.34      0.99 o 
   4   3   9      229.28      221.25      2.45 o 
  -4   4   9       18.79       20.33      1.33 o 
  -3   4   9      146.47      144.93      2.08 o 
  -2   4   9      170.16      164.48      2.27 o 
  -1   4   9       85.13       83.68      0.94 o 
   0   4   9      104.92      105.14      1.36 o 
   1   4   9      355.58      349.65      3.24 o 
   2   4   9      179.73      184.20      2.08 o 
   3   4   9       47.14       55.55      0.86 o 
   4   4   9        0.69        1.29      0.20 o 
  -3   5   9        2.24        1.83      0.36 o 
  -2   5   9       47.93       46.12      0.96 o 
  -1   5   9       23.37       23.07      0.85 o 
   0   5   9       73.91       71.86      0.78 o 
   1   5   9      265.21      265.73      2.56 o 
   2   5   9      144.94      141.87      1.51 o 
   3   5   9       21.83       22.61      0.53 o 
   4   5   9        3.18        3.25      0.28 o 
  -3   6   9       37.89       36.56      1.88 o 
  -2   6   9        0.36        0.00      0.14 o 
  -1   6   9        0.38        0.01      0.13 o 
   0   6   9      376.34      370.32      3.41 o 
   1   6   9       26.50       26.38      0.50 o 
   2   6   9        0.88        1.16      0.18 o 
   3   6   9       35.67       36.37      0.71 o 
  -2   7   9      278.44      264.47      3.51 o 
  -1   7   9        2.80        1.68      0.22 o 
   0   7   9        9.66       11.27      0.34 o 
   1   7   9       19.95       20.59      0.49 o 
   2   7   9       78.07       80.96      1.04 o 
   3   7   9       71.35       75.85      1.01 o 
  -1   8   9       84.48       76.75      1.29 o 
   0   8   9      153.38      159.67      2.26 o 
   1   8   9      229.52      239.56      4.12 o 
   2   8   9      111.76      109.21      1.89 o 
  -1  -6  10       25.04       26.25      0.77 o 
   0  -6  10       22.55       18.91      0.62 o 
  -2  -5  10       50.26       54.01      1.17 o 
  -1  -5  10        6.25        5.63      0.53 o 
   0  -5  10       43.84       43.43      1.23 o 
   1  -5  10       52.30       51.73      0.95 o 
   2  -5  10        7.00        5.51      0.52 o 
  -3  -4  10        1.06        2.12      0.31 o 
  -2  -4  10       23.11       25.05      0.76 o 
  -1  -4  10       12.53       12.17      0.50 o 
   0  -4  10       82.87       81.48      1.33 o 
   1  -4  10      743.56      760.71      9.07 o 
   2  -4  10        8.02        9.68      0.61 o 
  -3  -3  10        1.55        1.95      0.29 o 
  -2  -3  10      130.10      126.62      1.68 o 
  -1  -3  10       86.86       89.33      1.48 o 
   0  -3  10       99.17      103.04      1.57 o 
   1  -3  10       85.04       85.84      1.29 o 
   2  -3  10       28.20       28.58      1.21 o 
  -3  -2  10        9.74       10.83      0.50 o 
  -2  -2  10       32.03       30.87      0.66 o 
  -1  -2  10      154.13      152.51      2.21 o 
   0  -2  10        0.34        0.14      0.17 o 
   1  -2  10       62.96       63.50      1.02 o 
   2  -2  10       12.82       12.26      0.46 o 
  -4  -1  10       81.50       79.09      1.47 o 
  -3  -1  10      110.35      107.33      2.79 o 
  -2  -1  10       24.07       21.79      0.55 o 
  -1  -1  10      164.01      170.11      2.41 o 
   0  -1  10        4.01        3.56      0.29 o 
   1  -1  10        5.12        4.73      0.34 o 
   2  -1  10       97.69       99.76      1.38 o 
   3  -1  10       54.06       52.59      0.91 o 
   4  -1  10      210.71      232.51      3.90 o 
  -4   0  10        4.33        3.75      0.33 o 
  -3   0  10       63.25       60.13      1.14 o 
  -2   0  10       15.83       17.28      0.49 o 
  -1   0  10        0.05       -0.05      0.16 o 
   0   0  10       34.46       33.75      0.72 o 
   1   0  10       26.63       28.63      0.54 o 
   2   0  10        1.44        2.47      0.18 o 
   3   0  10       52.82       53.06      0.78 o 
   4   0  10        0.01       -0.02      0.16 o 
  -4   1  10        3.25        3.46      0.33 o 
  -3   1  10        4.42        5.21      0.89 o 
  -2   1  10       29.80       29.54      0.89 o 
  -1   1  10        6.19        6.21      0.28 o 
   0   1  10       54.16       51.96      0.84 o 
   1   1  10      134.87      134.85      1.69 o 
   2   1  10      205.80      193.90      2.28 o 
   3   1  10       59.41       53.31      0.77 o 
   4   1  10       22.98       22.67      0.47 o 
  -4   2  10        7.28        5.08      0.45 o 
  -3   2  10       91.87       94.43      1.47 o 
  -2   2  10       18.70       19.13      0.46 o 
  -1   2  10      442.36      434.60      4.27 o 
   0   2  10      145.80      147.59      1.63 o 
   1   2  10      102.44      101.88      1.37 o 
   2   2  10      453.18      430.32      4.36 o 
   3   2  10       74.12       64.87      0.91 o 
   4   2  10        4.92        5.29      0.28 o 
  -3   3  10       71.33       73.48      1.23 o 
  -2   3  10       77.02       80.38      1.26 o 
  -1   3  10       58.04       60.38      0.86 o 
   0   3  10     1207.14     1225.26     11.41 o 
   1   3  10       13.59       12.76      0.42 o 
   2   3  10      110.11      115.30      1.42 o 
   3   3  10       23.43       28.09      0.56 o 
   4   3  10      122.11      132.57      1.63 o 
  -3   4  10       45.24       42.00      0.87 o 
  -2   4  10       45.23       42.12      0.82 o 
  -1   4  10        2.60        1.94      0.14 o 
   0   4  10        3.34        3.65      0.23 o 
   1   4  10      107.93      106.84      1.20 o 
   2   4  10        2.94        2.71      0.23 o 
   3   4  10       51.58       41.83      0.74 o 
   4   4  10        9.96        9.22      0.42 o 
  -3   5  10        0.02        0.23      0.20 o 
  -2   5  10      113.57      114.96      1.72 o 
  -1   5  10       13.72       13.81      0.44 o 
   0   5  10      279.56      279.36      2.91 o 
   1   5  10      252.82      253.49      2.49 o 
   2   5  10       10.44       11.54      0.39 o 
   3   5  10        3.62        3.48      0.27 o 
  -2   6  10      366.44      358.62      4.62 o 
  -1   6  10      213.97      216.72      2.90 o 
   0   6  10        0.05        0.31      0.16 o 
   1   6  10        0.14        0.36      0.14 o 
   2   6  10       18.10       18.91      0.44 o 
   3   6  10      264.36      283.72      3.15 o 
  -2   7  10       12.10       14.15      0.52 o 
  -1   7  10        2.38        1.78      0.29 o 
   0   7  10       25.80       22.48      0.56 o 
   1   7  10       14.43       12.94      0.41 o 
   2   7  10       95.61       99.63      1.22 o 
   0   8  10      156.81      164.02      2.31 o 
   1   8  10      277.17      287.78      8.13 o 
   0  -5  11      104.98      102.67      1.65 o 
  -2  -4  11       41.71       43.80      1.04 o 
  -1  -4  11       93.25       94.90      1.61 o 
   0  -4  11       29.55       29.35      0.73 o 
   1  -4  11      344.86      345.78      7.12 o 
   2  -4  11       88.46       88.14      1.30 o 
  -2  -3  11       43.06       45.21      0.87 o 
  -1  -3  11       86.35       84.25      1.46 o 
   0  -3  11        4.01        3.51      0.31 o 
   1  -3  11       90.28       90.09      1.38 o 
   2  -3  11        1.10        1.23      0.18 o 
  -3  -2  11        8.25        9.83      0.86 o 
  -2  -2  11        4.57        2.59      0.27 o 
  -1  -2  11       13.25       13.38      0.52 o 
   0  -2  11       45.06       46.43      0.91 o 
   1  -2  11       23.02       24.58      0.59 o 
   2  -2  11        0.72        0.80      0.16 o 
   3  -2  11       85.06       84.31      2.11 o 
  -3  -1  11       18.99       20.91      1.09 o 
  -2  -1  11       43.92       44.14      0.84 o 
  -1  -1  11        0.00       -0.19      0.20 o 
   0  -1  11        0.40        0.53      0.20 o 
   1  -1  11       47.55       48.44      0.89 o 
   2  -1  11       39.27       40.56      0.74 o 
   3  -1  11       75.96       76.78      2.01 o 
  -3   0  11        8.02        6.55      0.65 o 
  -2   0  11        1.72        1.02      0.24 o 
  -1   0  11      127.35      125.55      1.62 o 
   0   0  11       60.67       58.20      1.07 o 
   1   0  11      359.82      351.21      4.42 o 
   2   0  11       25.27       24.17      0.56 o 
   3   0  11        0.85        0.65      0.24 o 
  -3   1  11        5.58        4.44      0.57 o 
  -2   1  11      271.50      266.38      3.09 o 
  -1   1  11      210.98      213.53      2.51 o 
   0   1  11      107.26      100.82      1.58 o 
   1   1  11       25.95       25.96      0.56 o 
   2   1  11        1.82        1.00      0.25 o 
   3   1  11       45.26       43.70      0.70 o 
  -3   2  11       67.54       68.11      1.30 o 
  -2   2  11       31.88       32.25      0.78 o 
  -1   2  11      191.01      190.86      2.09 o 
   0   2  11        1.40        1.35      0.21 o 
   1   2  11      139.99      141.87      1.83 o 
   2   2  11        9.59       10.54      0.35 o 
   3   2  11      296.07      299.57      3.18 o 
  -3   3  11      113.44      113.83      1.73 o 
  -2   3  11       32.40       32.55      0.98 o 
  -1   3  11        0.80        1.14      0.18 o 
   0   3  11      137.89      135.37      1.57 o 
   1   3  11      142.57      149.80      1.94 o 
   2   3  11       84.85       92.21      1.23 o 
   3   3  11       10.64       12.34      0.40 o 
  -3   4  11        0.60        0.41      0.21 o 
  -2   4  11        2.60        2.18      0.22 o 
  -1   4  11       42.62       43.20      0.73 o 
   0   4  11       62.36       64.21      0.92 o 
   1   4  11      115.74      116.08      1.49 o 
   2   4  11       82.31       86.16      1.20 o 
   3   4  11        0.73        0.17      0.17 o 
  -2   5  11        0.21        0.63      0.20 o 
  -1   5  11      292.40      282.43      4.74 o 
   0   5  11       12.54       12.02      0.39 o 
   1   5  11        6.39        6.54      0.40 o 
   2   5  11       22.82       24.07      0.57 o 
   3   5  11        1.04        0.69      0.20 o 
  -2   6  11        3.52        3.27      0.29 o 
  -1   6  11       30.21       31.85      0.69 o 
   0   6  11        1.11        1.07      0.24 o 
   1   6  11       33.22       34.50      0.61 o 
   2   6  11       76.14       78.25      1.03 o 
  -1   7  11       62.04       63.48      1.11 o 
   0   7  11      270.08      274.94      4.69 o 
   1   7  11      147.83      148.01      2.43 o 
  -1  -3  12        1.47        2.42      0.38 o 
   0  -3  12       52.10       51.85      1.04 o 
   1  -3  12       40.22       39.60      0.82 o 
  -2  -2  12      113.64      115.42      1.62 o 
  -1  -2  12       13.89       14.23      0.73 o 
   0  -2  12        0.04        0.01      0.24 o 
   1  -2  12       36.56       39.08      0.81 o 
   2  -2  12       44.24       45.08      0.99 o 
  -2  -1  12        0.42        0.44      0.23 o 
  -1  -1  12        8.64        9.28      0.47 o 
   0  -1  12       11.10        9.76      0.45 o 
   1  -1  12        0.86        1.23      0.23 o 
   2  -1  12       47.59       49.17      0.89 o 
  -2   0  12       19.67       18.39      0.56 o 
  -1   0  12       18.35       18.49      0.96 o 
   0   0  12      102.76      106.16      1.68 o 
   1   0  12      160.87      158.54      2.25 o 
   2   0  12       86.84       81.63      1.30 o 
  -2   1  12      194.36      198.54      2.45 o 
  -1   1  12      180.92      184.13      2.26 o 
   0   1  12       71.96       73.39      1.46 o 
   1   1  12      160.37      149.19      2.16 o 
   2   1  12       63.20       54.37      0.90 o 
   3   1  12        0.25        0.41      0.17 o 
  -2   2  12        9.91       10.00      0.66 o 
  -1   2  12      695.61      706.95      7.46 o 
   0   2  12        1.04        1.09      0.25 o 
   1   2  12       67.78       68.89      1.09 o 
   2   2  12       21.22       24.89      0.58 o 
   3   2  12      139.01      152.79      1.83 o 
  -2   3  12        4.53        4.34      0.55 o 
  -1   3  12        0.25        0.10      0.16 o 
   0   3  12       38.45       38.75      0.68 o 
   1   3  12       20.00       19.25      0.54 o 
   2   3  12       37.74       31.12      0.68 o 
  -2   4  12       12.10       12.63      1.30 o 
  -1   4  12      172.57      177.77      2.28 o 
   0   4  12      284.76      291.68      3.07 o 
   1   4  12        5.71        5.66      0.35 o 
   2   4  12        3.60        3.30      0.30 o 
  -1   5  12        6.19        6.07      0.49 o 
   0   5  12        5.90        4.74      0.28 o 
   1   5  12        5.63        6.04      0.33 o 
   2   5  12      227.54      242.82      2.78 o 
   0   6  12       10.02        8.74      0.61 o 
   1   6  12       93.48       96.71      1.22 o 
  -1  -1  13       12.89       13.06      0.57 o 
   0  -1  13      231.42      231.61      3.20 o 
   1  -1  13       48.46       47.52      0.97 o 
  -1   0  13       66.11       68.60      1.33 o 
   0   0  13       22.46       24.19      0.70 o 
   1   0  13        0.40        0.08      0.21 o 
  -1   1  13        4.67        4.07      0.39 o 
   0   1  13       57.91       59.19      1.18 o 
   1   1  13        0.59        0.70      0.23 o 
   2   1  13      233.03      238.19      3.22 o 
  -1   2  13       14.18       14.02      0.49 o 
   0   2  13      100.98      105.27      1.75 o 
   1   2  13       59.02       60.95      1.18 o 
   2   2  13       27.90       27.92      0.74 o 
  -1   3  13        4.58        3.33      0.29 o 
   0   3  13       58.84       57.12      0.97 o 
   1   3  13      137.21      140.85      1.93 o 
   0   4  13       18.53       20.38      0.51 o 
   1   4  13        2.87        2.79      0.31 o 
                                                 
